# Supplementary material for: Multi-omic characterization of allele-specific regulatory variation in hybrid pigs
Source: Nat Commun. 2024 Jul 3;15:5587. doi: 10.1038/s41467-024-49923-5 (PMC11222378; doi:10.1038/s41467-024-49923-5)
Supplement: Supplementary file 4 — Supplementary Data 1 [file 41467_2024_49923_MOESM4_ESM.xlsx]

## Sheet: Sheet1
Supplementary Data1: Summary of parental genomic sequencing metrics.
	Raw reads number	depth of coverage	Properly paired	SNP number	INDEL number	Different Variants in genome (parent pairs)
DB1	333088227	15.5342	318617046	6540009	2356385	8699600
DB2	426000107	19.4121	405639292	6766636	2429129	8820787
DB3	393275035	17.3112	376469722	6659359	2422399	8684351
DB4	394670572	16.944	379516000	6602238	2460638	8746617
DS1	/	/	/	/	/	10017924
DS2	398776732	17.3221	381356178	6806321	2504954	8426271
DS3	306687320	14.1558	290465184	6697656	2336815	9179119
DS4	350101169	15.3169	335612246	6522215	2434452	8480956
LB1	333454298	15.6476	315470790	12983114	3452744	10017924
LB2	382341735	17.8195	362943550	12199636	3298411	8426271
LB3	310153364	14.4816	293708810	12342388	3260919	9179119
LB4	349579126	16.3694	331045802	12434342	3317158	8480956
LS1	402353191	17.5718	383888624	12700060	3522850	8699600
LS2	347433924	15.215	330510170	12899995	3478849	8820787
LS3	396412997	17.8431	377208678	12356914	3385738	8684351
LS4	375423293	16.3614	357666788	12516071	3460476	8746617
