# Supplementary material for: Multi-omic characterization of allele-specific regulatory variation in hybrid pigs
Source: Nat Commun. 2024 Jul 3;15:5587. doi: 10.1038/s41467-024-49923-5 (PMC11222378; doi:10.1038/s41467-024-49923-5)
Supplement: Supplementary file 6 — Supplementary Data 3 [file 41467_2024_49923_MOESM6_ESM.xlsx]

## Sheet: Sheet1
Supplementary Data 3: Gene ontology enrichment analysis of the tissue specific genes. The p values were computed based on two-sided hypergeometric. The Benjamini-Hochberg method was used to correct pvlues.
Tissue	Term	Database	ID	Input number	Background number	P-Value	Corrected P-Value	Input
Brain	neuron projection	Gene Ontology	GO:0043005	24	145	5.26045e-18	4.06633e-15	ENSSSCG00000028922|ENSSSCG00000002730|ENSSSCG00000026754|ENSSSCG00000004827|ENSSSCG00000008919|ENSSSCG00000008889|ENSSSCG00000000040|ENSSSCG00000011577|ENSSSCG00000006160|ENSSSCG00000017249|ENSSSCG00000012129|ENSSSCG00000016151|ENSSSCG00000021696|ENSSSCG00000007437|ENSSSCG00000030515|ENSSSCG00000008809|ENSSSCG00000007083|ENSSSCG00000004839|ENSSSCG00000006506|ENSSSCG00000024233|ENSSSCG00000009662|…
Brain	chemical synaptic transmission	Gene Ontology	GO:0007268	16	94	1.53566e-12	5.93532e-10	ENSSSCG00000028922|ENSSSCG00000008889|ENSSSCG00000030515|ENSSSCG00000004839|ENSSSCG00000012129|ENSSSCG00000003256|ENSSSCG00000014053|ENSSSCG00000025708|ENSSSCG00000007437|ENSSSCG00000011756|ENSSSCG00000023891|ENSSSCG00000029073|ENSSSCG00000004827|ENSSSCG00000008809|ENSSSCG00000002262|ENSSSCG00000017025
Brain	synapse	Gene Ontology	GO:0045202	17	180	1.39265e-09	3.5884e-07	ENSSSCG00000028922|ENSSSCG00000002730|ENSSSCG00000008889|ENSSSCG00000030515|ENSSSCG00000004839|ENSSSCG00000012129|ENSSSCG00000016614|ENSSSCG00000006506|ENSSSCG00000004827|ENSSSCG00000003271|ENSSSCG00000025708|ENSSSCG00000007437|ENSSSCG00000011756|ENSSSCG00000023891|ENSSSCG00000008809|ENSSSCG00000011060|ENSSSCG00000017025
Brain	regulation of postsynaptic membrane potential	Gene Ontology	GO:0060078	8	21	3.23628e-09	6.1099e-07	ENSSSCG00000028922|ENSSSCG00000004827|ENSSSCG00000025708|ENSSSCG00000017025|ENSSSCG00000030515|ENSSSCG00000003640|ENSSSCG00000004119|ENSSSCG00000008809
Brain	glutamatergic synapse	Gene Ontology	GO:0098978	15	144	3.95207e-09	6.1099e-07	ENSSSCG00000010617|ENSSSCG00000025416|ENSSSCG00000004119|ENSSSCG00000029037|ENSSSCG00000028060|ENSSSCG00000017948|ENSSSCG00000000948|ENSSSCG00000011756|ENSSSCG00000013296|ENSSSCG00000029073|ENSSSCG00000003640|ENSSSCG00000006477|ENSSSCG00000006666|ENSSSCG00000016726|ENSSSCG00000024892
Brain	regulation of membrane potential	Gene Ontology	GO:0042391	10	48	4.78382e-09	6.16316e-07	ENSSSCG00000028922|ENSSSCG00000021453|ENSSSCG00000004839|ENSSSCG00000012129|ENSSSCG00000028060|ENSSSCG00000004827|ENSSSCG00000025708|ENSSSCG00000017025|ENSSSCG00000030515|ENSSSCG00000008809
Brain	integral component of plasma membrane	Gene Ontology	GO:0005887	27	534	9.49256e-09	1.02349e-06	ENSSSCG00000028922|ENSSSCG00000030515|ENSSSCG00000005393|ENSSSCG00000029037|ENSSSCG00000004827|ENSSSCG00000008919|ENSSSCG00000029567|ENSSSCG00000011577|ENSSSCG00000015442|ENSSSCG00000001481|ENSSSCG00000017249|ENSSSCG00000012129|ENSSSCG00000013031|ENSSSCG00000009445|ENSSSCG00000000585|ENSSSCG00000007437|ENSSSCG00000011756|ENSSSCG00000008809|ENSSSCG00000004839|ENSSSCG00000023571|ENSSSCG00000016726|…
Brain	gamma-aminobutyric acid signaling pathway	Gene Ontology	GO:0007214	7	15	1.05924e-08	1.02349e-06	ENSSSCG00000028922|ENSSSCG00000029073|ENSSSCG00000004827|ENSSSCG00000025708|ENSSSCG00000017025|ENSSSCG00000030515|ENSSSCG00000008809
Brain	inhibitory extracellular ligand-gated ion channel activity	Gene Ontology	GO:0005237	6	8	1.54436e-08	1.19379e-06	ENSSSCG00000028922|ENSSSCG00000004827|ENSSSCG00000025708|ENSSSCG00000017025|ENSSSCG00000030515|ENSSSCG00000008809
Brain	benzodiazepine receptor activity	Gene Ontology	GO:0008503	6	8	1.54436e-08	1.19379e-06	ENSSSCG00000028922|ENSSSCG00000004827|ENSSSCG00000025708|ENSSSCG00000017025|ENSSSCG00000030515|ENSSSCG00000008809
Brain	synaptic transmission, GABAergic	Gene Ontology	GO:0051932	6	9	2.54506e-08	1.78848e-06	ENSSSCG00000028922|ENSSSCG00000004827|ENSSSCG00000025708|ENSSSCG00000017025|ENSSSCG00000030515|ENSSSCG00000008809
Brain	transmitter-gated ion channel activity involved in regulation of postsynaptic membrane potential	Gene Ontology	GO:1904315	7	18	2.88479e-08	1.85829e-06	ENSSSCG00000028922|ENSSSCG00000004827|ENSSSCG00000025708|ENSSSCG00000017025|ENSSSCG00000030515|ENSSSCG00000003640|ENSSSCG00000008809
Brain	postsynapse	Gene Ontology	GO:0098794	9	44	3.30864e-08	1.91928e-06	ENSSSCG00000009203|ENSSSCG00000028922|ENSSSCG00000010595|ENSSSCG00000004827|ENSSSCG00000025708|ENSSSCG00000017025|ENSSSCG00000030515|ENSSSCG00000008809|ENSSSCG00000029567
Brain	axon	Gene Ontology	GO:0030424	13	122	3.47606e-08	1.91928e-06	ENSSSCG00000006506|ENSSSCG00000016153|ENSSSCG00000011577|ENSSSCG00000014860|ENSSSCG00000015212|ENSSSCG00000017025|ENSSSCG00000000948|ENSSSCG00000021843|ENSSSCG00000002011|ENSSSCG00000000940|ENSSSCG00000009648|ENSSSCG00000011060|ENSSSCG00000029567
Brain	GABA-gated chloride ion channel activity	Gene Ontology	GO:0022851	6	11	6.1529e-08	2.85122e-06	ENSSSCG00000028922|ENSSSCG00000004827|ENSSSCG00000025708|ENSSSCG00000017025|ENSSSCG00000030515|ENSSSCG00000008809
Brain	dendrite membrane	Gene Ontology	GO:0032590	6	11	6.1529e-08	2.85122e-06	ENSSSCG00000028922|ENSSSCG00000004827|ENSSSCG00000025708|ENSSSCG00000017025|ENSSSCG00000030515|ENSSSCG00000008809
Brain	nervous system process	Gene Ontology	GO:0050877	8	33	6.27046e-08	2.85122e-06	ENSSSCG00000028922|ENSSSCG00000004839|ENSSSCG00000012129|ENSSSCG00000004827|ENSSSCG00000025708|ENSSSCG00000017025|ENSSSCG00000030515|ENSSSCG00000008809
Brain	chloride transmembrane transport	Gene Ontology	GO:1902476	10	70	1.16667e-07	5.01022e-06	ENSSSCG00000028922|ENSSSCG00000012129|ENSSSCG00000028060|ENSSSCG00000004827|ENSSSCG00000003271|ENSSSCG00000025708|ENSSSCG00000007437|ENSSSCG00000030515|ENSSSCG00000008809|ENSSSCG00000017025
Brain	GABA-A receptor complex	Gene Ontology	GO:1902711	6	14	1.86294e-07	7.20025e-06	ENSSSCG00000028922|ENSSSCG00000004827|ENSSSCG00000025708|ENSSSCG00000017025|ENSSSCG00000030515|ENSSSCG00000008809
Brain	GABA-A receptor activity	Gene Ontology	GO:0004890	6	14	1.86294e-07	7.20025e-06	ENSSSCG00000028922|ENSSSCG00000004827|ENSSSCG00000025708|ENSSSCG00000017025|ENSSSCG00000030515|ENSSSCG00000008809
Brain	ion transmembrane transport	Gene Ontology	GO:0034220	9	56	2.07538e-07	7.63936e-06	ENSSSCG00000028922|ENSSSCG00000004839|ENSSSCG00000012129|ENSSSCG00000004827|ENSSSCG00000025708|ENSSSCG00000017025|ENSSSCG00000030515|ENSSSCG00000003640|ENSSSCG00000008809
Brain	GABA-ergic synapse	Gene Ontology	GO:0098982	7	30	5.38606e-07	1.89247e-05	ENSSSCG00000029037|ENSSSCG00000006666|ENSSSCG00000007490|ENSSSCG00000025708|ENSSSCG00000017025|ENSSSCG00000000748|ENSSSCG00000023859
Brain	neurotransmitter receptor activity	Gene Ontology	GO:0030594	8	50	1.03361e-06	3.47382e-05	ENSSSCG00000028922|ENSSSCG00000004839|ENSSSCG00000012129|ENSSSCG00000004827|ENSSSCG00000025708|ENSSSCG00000017025|ENSSSCG00000030515|ENSSSCG00000008809
Brain	synaptic vesicle endocytosis	Gene Ontology	GO:0048488	6	21	1.31488e-06	4.23502e-05	ENSSSCG00000009203|ENSSSCG00000014053|ENSSSCG00000011756|ENSSSCG00000000948|ENSSSCG00000021843|ENSSSCG00000012292
Brain	synapse organization	Gene Ontology	GO:0050808	6	22	1.65476e-06	5.11652e-05	ENSSSCG00000009203|ENSSSCG00000000940|ENSSSCG00000024233|ENSSSCG00000014053|ENSSSCG00000023859|ENSSSCG00000029567
Brain	synaptic vesicle membrane	Gene Ontology	GO:0030672	6	25	3.12667e-06	9.29584e-05	ENSSSCG00000009203|ENSSSCG00000013343|ENSSSCG00000000948|ENSSSCG00000021843|ENSSSCG00000012292|ENSSSCG00000003170
Brain	chloride channel activity	Gene Ontology	GO:0005254	7	42	3.91836e-06	0.000112181	ENSSSCG00000028922|ENSSSCG00000012129|ENSSSCG00000004827|ENSSSCG00000025708|ENSSSCG00000017025|ENSSSCG00000030515|ENSSSCG00000008809
Brain	neuronal cell body	Gene Ontology	GO:0043025	9	90	7.56908e-06	0.000208961	ENSSSCG00000009203|ENSSSCG00000015515|ENSSSCG00000016022|ENSSSCG00000014053|ENSSSCG00000015893|ENSSSCG00000007437|ENSSSCG00000021696|ENSSSCG00000005504|ENSSSCG00000006160
Brain	long-term synaptic potentiation	Gene Ontology	GO:0060291	5	20	1.82182e-05	0.000485611	ENSSSCG00000009203|ENSSSCG00000029037|ENSSSCG00000023859|ENSSSCG00000004384|ENSSSCG00000029567
Brain	excitatory synapse	Gene Ontology	GO:0060076	4	9	2.09762e-05	0.000540487	ENSSSCG00000011756|ENSSSCG00000012292|ENSSSCG00000013343|ENSSSCG00000003170
Brain	postsynaptic density	Gene Ontology	GO:0014069	8	79	2.25571e-05	0.000562471	ENSSSCG00000015401|ENSSSCG00000003256|ENSSSCG00000026318|ENSSSCG00000016151|ENSSSCG00000016780|ENSSSCG00000016974|ENSSSCG00000000748|ENSSSCG00000029567
Brain	dendrite	Gene Ontology	GO:0030425	10	136	2.9003e-05	0.000680634	ENSSSCG00000002730|ENSSSCG00000003256|ENSSSCG00000028060|ENSSSCG00000015515|ENSSSCG00000014860|ENSSSCG00000023891|ENSSSCG00000004119|ENSSSCG00000002011|ENSSSCG00000005504|ENSSSCG00000005025
Brain	dentate gyrus development	Gene Ontology	GO:0021542	4	10	2.90568e-05	0.000680634	ENSSSCG00000029037|ENSSSCG00000011487|ENSSSCG00000016011|ENSSSCG00000004384
Brain	positive regulation of neuron differentiation	Gene Ontology	GO:0045666	6	41	3.81006e-05	0.000860733	ENSSSCG00000016011|ENSSSCG00000015515|ENSSSCG00000011487|ENSSSCG00000012415|ENSSSCG00000005504|ENSSSCG00000015626
Brain	presynaptic membrane	Gene Ontology	GO:0042734	5	24	3.89724e-05	0.000860733	ENSSSCG00000003640|ENSSSCG00000028060|ENSSSCG00000011060|ENSSSCG00000012292|ENSSSCG00000000948
Brain	axon terminus	Gene Ontology	GO:0043679	4	12	5.17221e-05	0.00111059	ENSSSCG00000022233|ENSSSCG00000014053|ENSSSCG00000015893|ENSSSCG00000029567
Brain	behavioral fear response	Gene Ontology	GO:0001662	4	13	6.69237e-05	0.00139816	ENSSSCG00000029037|ENSSSCG00000004827|ENSSSCG00000005504|ENSSSCG00000004384
Brain	synaptic transmission, glutamatergic	Gene Ontology	GO:0035249	4	14	8.51383e-05	0.00168748	ENSSSCG00000003640|ENSSSCG00000003170|ENSSSCG00000013343|ENSSSCG00000029073
Brain	integral component of presynaptic membrane	Gene Ontology	GO:0099056	4	14	8.51383e-05	0.00168748	ENSSSCG00000013296|ENSSSCG00000017948|ENSSSCG00000006415|ENSSSCG00000029037
Brain	postsynaptic membrane	Gene Ontology	GO:0045211	6	49	9.40496e-05	0.00181751	ENSSSCG00000004839|ENSSSCG00000011543|ENSSSCG00000012129|ENSSSCG00000024892|ENSSSCG00000003640|ENSSSCG00000000748
Brain	neuron projection development	Gene Ontology	GO:0031175	6	50	0.000104163	0.00196386	ENSSSCG00000011756|ENSSSCG00000016151|ENSSSCG00000009662|ENSSSCG00000026754|ENSSSCG00000000789|ENSSSCG00000006160
Brain	growth cone	Gene Ontology	GO:0030426	5	31	0.000114586	0.00210892	ENSSSCG00000009203|ENSSSCG00000023859|ENSSSCG00000021696|ENSSSCG00000016022|ENSSSCG00000006160
Brain	regulation of synaptic vesicle exocytosis	Gene Ontology	GO:2000300	4	17	0.000161317	0.00289995	ENSSSCG00000003256|ENSSSCG00000029037|ENSSSCG00000016726|ENSSSCG00000012292
Brain	inhibitory synapse	Gene Ontology	GO:0060077	3	6	0.000191937	0.00335123	ENSSSCG00000000748|ENSSSCG00000022233|ENSSSCG00000011543
Brain	learning	Gene Ontology	GO:0007612	4	18	0.000195091	0.00335123	ENSSSCG00000010617|ENSSSCG00000002014|ENSSSCG00000007437|ENSSSCG00000029567
Brain	regulation of dopamine secretion	Gene Ontology	GO:0014059	4	19	0.00023368	0.00384328	ENSSSCG00000009203|ENSSSCG00000021843|ENSSSCG00000006506|ENSSSCG00000000948
Brain	presynaptic active zone	Gene Ontology	GO:0048786	4	19	0.00023368	0.00384328	ENSSSCG00000006666|ENSSSCG00000022233|ENSSSCG00000012292|ENSSSCG00000000940
Brain	calcium-dependent phospholipid binding	Gene Ontology	GO:0005544	5	38	0.000271022	0.00428258	ENSSSCG00000021843|ENSSSCG00000002011|ENSSSCG00000006506|ENSSSCG00000011178|ENSSSCG00000000948
Brain	inorganic anion exchanger activity	Gene Ontology	GO:0005452	3	7	0.00027147	0.00428258	ENSSSCG00000023571|ENSSSCG00000028060|ENSSSCG00000015893
Brain	dendritic shaft	Gene Ontology	GO:0043198	3	8	0.000369563	0.00571345	ENSSSCG00000016022|ENSSSCG00000016151|ENSSSCG00000002014
Brain	response to drug	Gene Ontology	GO:0042493	5	42	0.000413432	0.00626633	ENSSSCG00000009203|ENSSSCG00000013296|ENSSSCG00000003045|ENSSSCG00000007437|ENSSSCG00000029037
Brain	cellular response to calcium ion	Gene Ontology	GO:0071277	5	44	0.00050286	0.0074752	ENSSSCG00000021843|ENSSSCG00000002011|ENSSSCG00000006506|ENSSSCG00000011178|ENSSSCG00000000948
Brain	memory	Gene Ontology	GO:0007613	4	26	0.000671712	0.00979686	ENSSSCG00000029037|ENSSSCG00000003045|ENSSSCG00000010617|ENSSSCG00000029567
Brain	potassium ion import across plasma membrane	Gene Ontology	GO:1990573	4	27	0.000763143	0.0109243	ENSSSCG00000003045|ENSSSCG00000007437|ENSSSCG00000001920|ENSSSCG00000006393
Brain	nervous system development	Gene Ontology	GO:0007399	5	51	0.00093337	0.0131181	ENSSSCG00000010595|ENSSSCG00000021696|ENSSSCG00000007083|ENSSSCG00000005393|ENSSSCG00000026211
Brain	integral component of membrane	Gene Ontology	GO:0016021	57	2797	0.00096088	0.0132636	ENSSSCG00000028922|ENSSSCG00000003777|ENSSSCG00000000131|ENSSSCG00000015205|ENSSSCG00000026318|ENSSSCG00000016176|ENSSSCG00000009941|ENSSSCG00000026211|ENSSSCG00000030561|ENSSSCG00000011543|ENSSSCG00000025013|ENSSSCG00000012292|ENSSSCG00000003848|ENSSSCG00000029186|ENSSSCG00000017170|ENSSSCG00000008889|ENSSSCG00000016614|ENSSSCG00000015442|ENSSSCG00000025000|ENSSSCG00000009754|ENSSSCG00000011748|…
Brain	mRNA splice site selection	Gene Ontology	GO:0006376	3	12	0.000979262	0.0132802	ENSSSCG00000006618|ENSSSCG00000001928|ENSSSCG00000013476
Brain	axonogenesis	Gene Ontology	GO:0007409	4	30	0.00108983	0.0145248	ENSSSCG00000016614|ENSSSCG00000006526|ENSSSCG00000016726|ENSSSCG00000016151
Brain	neuropeptide signaling pathway	Gene Ontology	GO:0007218	5	54	0.00118404	0.0155129	ENSSSCG00000017249|ENSSSCG00000008889|ENSSSCG00000001481|ENSSSCG00000001938|ENSSSCG00000012129
Brain	sodium ion transmembrane transport	Gene Ontology	GO:0035725	5	56	0.00137676	0.0177373	ENSSSCG00000014447|ENSSSCG00000028060|ENSSSCG00000011577|ENSSSCG00000015893|ENSSSCG00000029567
Brain	regulation of calcium ion-dependent exocytosis	Gene Ontology	GO:0017158	3	14	0.00143468	0.0178872	ENSSSCG00000021843|ENSSSCG00000006506|ENSSSCG00000000948
Brain	glutamate receptor activity	Gene Ontology	GO:0008066	3	14	0.00143468	0.0178872	ENSSSCG00000003640|ENSSSCG00000023891|ENSSSCG00000004119
Brain	Schaffer collateral - CA1 synapse	Gene Ontology	GO:0098685	4	34	0.00166323	0.0204076	ENSSSCG00000010595|ENSSSCG00000004119|ENSSSCG00000016726|ENSSSCG00000012292
Brain	regulation of synaptic transmission, glutamatergic	Gene Ontology	GO:0051966	3	16	0.00200419	0.0232646	ENSSSCG00000004119|ENSSSCG00000023891|ENSSSCG00000000948
Brain	kinesin binding	Gene Ontology	GO:0019894	3	16	0.00200419	0.0232646	ENSSSCG00000009203|ENSSSCG00000026754|ENSSSCG00000008710
Brain	transmembrane transporter activity	Gene Ontology	GO:0022857	6	91	0.002008	0.0232646	ENSSSCG00000003777|ENSSSCG00000013343|ENSSSCG00000006666|ENSSSCG00000009941|ENSSSCG00000002262|ENSSSCG00000003170
Brain	phosphatidylserine binding	Gene Ontology	GO:0001786	4	36	0.00201647	0.0232646	ENSSSCG00000021843|ENSSSCG00000002011|ENSSSCG00000006506|ENSSSCG00000000948
Brain	negative regulation of neuron apoptotic process	Gene Ontology	GO:0043524	5	65	0.00254037	0.028878	ENSSSCG00000016614|ENSSSCG00000009203|ENSSSCG00000004827|ENSSSCG00000003423|ENSSSCG00000014053
Brain	microtubule bundle formation	Gene Ontology	GO:0001578	3	18	0.00269679	0.0297802	ENSSSCG00000006526|ENSSSCG00000016151|ENSSSCG00000016974
Brain	adult walking behavior	Gene Ontology	GO:0007628	3	18	0.00269679	0.0297802	ENSSSCG00000029037|ENSSSCG00000017948|ENSSSCG00000029073
Brain	social behavior	Gene Ontology	GO:0035176	3	19	0.00309179	0.0325879	ENSSSCG00000004384|ENSSSCG00000022233|ENSSSCG00000005504
Brain	regulation of cytosolic calcium ion concentration	Gene Ontology	GO:0051480	3	19	0.00309179	0.0325879	ENSSSCG00000002730|ENSSSCG00000001481|ENSSSCG00000029567
Brain	calcium-ion regulated exocytosis	Gene Ontology	GO:0017156	3	19	0.00309179	0.0325879	ENSSSCG00000021843|ENSSSCG00000006506|ENSSSCG00000000948
Brain	SNARE binding	Gene Ontology	GO:0000149	4	41	0.00311967	0.0325879	ENSSSCG00000009203|ENSSSCG00000021843|ENSSSCG00000006506|ENSSSCG00000000948
Brain	regulation of synapse structure or activity	Gene Ontology	GO:0050803	2	5	0.00364435	0.0352135	ENSSSCG00000013343|ENSSSCG00000003170
Brain	sodium-independent organic anion transmembrane transporter activity	Gene Ontology	GO:0015347	2	5	0.00364435	0.0352135	ENSSSCG00000023571|ENSSSCG00000000585
Brain	exploration behavior	Gene Ontology	GO:0035640	2	5	0.00364435	0.0352135	ENSSSCG00000023859|ENSSSCG00000005504
Brain	L-glutamate transmembrane transporter activity	Gene Ontology	GO:0005313	2	5	0.00364435	0.0352135	ENSSSCG00000013343|ENSSSCG00000003170
Brain	organic anion transmembrane transporter activity	Gene Ontology	GO:0008514	2	5	0.00364435	0.0352135	ENSSSCG00000023571|ENSSSCG00000000585
Brain	integral component of synaptic vesicle membrane	Gene Ontology	GO:0030285	2	5	0.00364435	0.0352135	ENSSSCG00000013343|ENSSSCG00000003170
Brain	central nervous system development	Gene Ontology	GO:0007417	4	44	0.00394826	0.0375546	ENSSSCG00000009520|ENSSSCG00000012705|ENSSSCG00000006477|ENSSSCG00000030515
Brain	exocytic vesicle	Gene Ontology	GO:0070382	3	21	0.0039838	0.0375546	ENSSSCG00000021843|ENSSSCG00000006506|ENSSSCG00000000948
Brain	ribonucleoprotein complex	Gene Ontology	GO:1990904	5	73	0.00406376	0.0378468	ENSSSCG00000001928|ENSSSCG00000013617|ENSSSCG00000006618|ENSSSCG00000008710|ENSSSCG00000013476
Brain	axon initial segment	Gene Ontology	GO:0043194	2	6	0.00481605	0.0423046	ENSSSCG00000006526|ENSSSCG00000016151
Brain	maternal behavior	Gene Ontology	GO:0042711	2	6	0.00481605	0.0423046	ENSSSCG00000029037|ENSSSCG00000005504
Brain	response to amino acid	Gene Ontology	GO:0043200	2	6	0.00481605	0.0423046	ENSSSCG00000013296|ENSSSCG00000012129
Brain	cuprous ion binding	Gene Ontology	GO:1903136	2	6	0.00481605	0.0423046	ENSSSCG00000009203|ENSSSCG00000014053
Brain	negative regulation of microtubule polymerization	Gene Ontology	GO:0031115	2	6	0.00481605	0.0423046	ENSSSCG00000009203|ENSSSCG00000006160
Brain	regulation of alternative mRNA splicing, via spliceosome	Gene Ontology	GO:0000381	4	48	0.00526856	0.0457595	ENSSSCG00000009845|ENSSSCG00000006618|ENSSSCG00000001928|ENSSSCG00000013476
Brain	clathrin binding	Gene Ontology	GO:0030276	3	24	0.00558896	0.0480029	ENSSSCG00000021843|ENSSSCG00000006506|ENSSSCG00000000948
Brain	negative regulation of neural precursor cell proliferation	Gene Ontology	GO:2000178	2	7	0.00613723	0.0494175	ENSSSCG00000004384|ENSSSCG00000013320
Brain	GABA receptor binding	Gene Ontology	GO:0050811	2	7	0.00613723	0.0494175	ENSSSCG00000011543|ENSSSCG00000008710
Brain	inhibitory synapse assembly	Gene Ontology	GO:1904862	2	7	0.00613723	0.0494175	ENSSSCG00000007490|ENSSSCG00000017025
Brain	carboxylic acid metabolic process	Gene Ontology	GO:0019752	2	7	0.00613723	0.0494175	ENSSSCG00000022233|ENSSSCG00000011060
Brain	locomotory exploration behavior	Gene Ontology	GO:0035641	2	7	0.00613723	0.0494175	ENSSSCG00000022233|ENSSSCG00000015893
Brain	negative regulation of axon extension	Gene Ontology	GO:0030517	2	7	0.00613723	0.0494175	ENSSSCG00000003423|ENSSSCG00000016151
Brain	cell-cell junction	Gene Ontology	GO:0005911	5	83	0.00677003	0.0539508	ENSSSCG00000003256|ENSSSCG00000016780|ENSSSCG00000006666|ENSSSCG00000000978|ENSSSCG00000006415
Brain	heterophilic cell-cell adhesion via plasma membrane cell adhesion molecules	Gene Ontology	GO:0007157	3	26	0.00684541	0.0539949	ENSSSCG00000020992|ENSSSCG00000006415|ENSSSCG00000011756
Brain	peptide binding	Gene Ontology	GO:0042277	3	27	0.00753138	0.0570644	ENSSSCG00000017249|ENSSSCG00000015442|ENSSSCG00000001938
Brain	synaptic vesicle priming	Gene Ontology	GO:0016082	2	8	0.00760367	0.0570644	ENSSSCG00000009203|ENSSSCG00000006666
Brain	synaptic membrane	Gene Ontology	GO:0097060	2	8	0.00760367	0.0570644	ENSSSCG00000003256|ENSSSCG00000021453
Brain	regulation of microtubule polymerization or depolymerization	Gene Ontology	GO:0031110	2	8	0.00760367	0.0570644	ENSSSCG00000009662|ENSSSCG00000006160
Brain	organic anion transport	Gene Ontology	GO:0015711	2	8	0.00760367	0.0570644	ENSSSCG00000023571|ENSSSCG00000000585
Brain	calcium ion binding	Gene Ontology	GO:0005509	13	437	0.00821206	0.0607839	ENSSSCG00000009203|ENSSSCG00000002730|ENSSSCG00000023460|ENSSSCG00000029744|ENSSSCG00000006506|ENSSSCG00000009445|ENSSSCG00000003481|ENSSSCG00000014053|ENSSSCG00000003271|ENSSSCG00000000948|ENSSSCG00000021843|ENSSSCG00000020845|ENSSSCG00000003848
Brain	negative regulation of neuron differentiation	Gene Ontology	GO:0045665	3	28	0.00825654	0.0607839	ENSSSCG00000004384|ENSSSCG00000013320|ENSSSCG00000011487
Brain	Rab protein signal transduction	Gene Ontology	GO:0032482	2	9	0.00921125	0.063574	ENSSSCG00000024233|ENSSSCG00000012658
Brain	positive regulation of dendrite extension	Gene Ontology	GO:1903861	2	9	0.00921125	0.063574	ENSSSCG00000002011|ENSSSCG00000000948
Brain	synaptic transmission, dopaminergic	Gene Ontology	GO:0001963	2	9	0.00921125	0.063574	ENSSSCG00000009203|ENSSSCG00000029037
Brain	neuropeptide binding	Gene Ontology	GO:0042923	2	9	0.00921125	0.063574	ENSSSCG00000017249|ENSSSCG00000001938
Brain	signal transduction involved in regulation of gene expression	Gene Ontology	GO:0023019	2	9	0.00921125	0.063574	ENSSSCG00000013320|ENSSSCG00000016011
Brain	synaptic vesicle exocytosis	Gene Ontology	GO:0016079	2	9	0.00921125	0.063574	ENSSSCG00000021843|ENSSSCG00000000948
Brain	parallel fiber to Purkinje cell synapse	Gene Ontology	GO:0098688	2	9	0.00921125	0.063574	ENSSSCG00000002730|ENSSSCG00000006415
Brain	microtubule binding	Gene Ontology	GO:0008017	6	131	0.0107425	0.073008	ENSSSCG00000016401|ENSSSCG00000013505|ENSSSCG00000016151|ENSSSCG00000014860|ENSSSCG00000008710|ENSSSCG00000023329
Brain	integral component of postsynaptic specialization membrane	Gene Ontology	GO:0099060	2	10	0.0109559	0.073008	ENSSSCG00000023859|ENSSSCG00000025708
Brain	dopamine receptor signaling pathway	Gene Ontology	GO:0007212	2	10	0.0109559	0.073008	ENSSSCG00000024892|ENSSSCG00000029037
Brain	regulation of cytoskeleton organization	Gene Ontology	GO:0051493	2	10	0.0109559	0.073008	ENSSSCG00000009662|ENSSSCG00000006160
Brain	homophilic cell adhesion via plasma membrane adhesion molecules	Gene Ontology	GO:0007156	4	61	0.0115091	0.0760389	ENSSSCG00000020992|ENSSSCG00000020845|ENSSSCG00000009445|ENSSSCG00000006415
Brain	transmembrane transport	Gene Ontology	GO:0055085	8	221	0.0126801	0.0800039	ENSSSCG00000003777|ENSSSCG00000023571|ENSSSCG00000006666|ENSSSCG00000011577|ENSSSCG00000000585|ENSSSCG00000009941|ENSSSCG00000002262|ENSSSCG00000003170
Brain	innervation	Gene Ontology	GO:0060384	2	11	0.0128337	0.0800039	ENSSSCG00000003256|ENSSSCG00000004827
Brain	inclusion body	Gene Ontology	GO:0016234	2	11	0.0128337	0.0800039	ENSSSCG00000009203|ENSSSCG00000014053
Brain	regulation of ARF protein signal transduction	Gene Ontology	GO:0032012	2	11	0.0128337	0.0800039	ENSSSCG00000000748|ENSSSCG00000010581
Brain	cellular response to organic substance	Gene Ontology	GO:0071310	2	11	0.0128337	0.0800039	ENSSSCG00000016151|ENSSSCG00000012292
Brain	calcium ion-regulated exocytosis of neurotransmitter	Gene Ontology	GO:0048791	2	11	0.0128337	0.0800039	ENSSSCG00000021843|ENSSSCG00000000948
Brain	microtubule depolymerization	Gene Ontology	GO:0007019	2	11	0.0128337	0.0800039	ENSSSCG00000009662|ENSSSCG00000006160
Brain	cell cortex	Gene Ontology	GO:0005938	3	35	0.0144654	0.0889299	ENSSSCG00000009203|ENSSSCG00000022233|ENSSSCG00000023891
Brain	muscle fiber development	Gene Ontology	GO:0048747	2	12	0.0148408	0.0889299	ENSSSCG00000029073|ENSSSCG00000011412
Brain	cellular response to estradiol stimulus	Gene Ontology	GO:0071392	2	12	0.0148408	0.0889299	ENSSSCG00000017249|ENSSSCG00000001938
Brain	regulation of cellular protein localization	Gene Ontology	GO:1903827	2	12	0.0148408	0.0889299	ENSSSCG00000006526|ENSSSCG00000016151
Brain	ARF guanyl-nucleotide exchange factor activity	Gene Ontology	GO:0005086	2	12	0.0148408	0.0889299	ENSSSCG00000000748|ENSSSCG00000010581
Brain	vesicle-mediated transport	Gene Ontology	GO:0016192	5	105	0.0167045	0.0964737	ENSSSCG00000021843|ENSSSCG00000006506|ENSSSCG00000024233|ENSSSCG00000000978|ENSSSCG00000000948
Brain	response to wounding	Gene Ontology	GO:0009611	2	13	0.0169734	0.0964737	ENSSSCG00000013296|ENSSSCG00000013320
Brain	bicarbonate transport	Gene Ontology	GO:0015701	2	13	0.0169734	0.0964737	ENSSSCG00000028060|ENSSSCG00000015893
Brain	syntaxin-1 binding	Gene Ontology	GO:0017075	2	13	0.0169734	0.0964737	ENSSSCG00000012292|ENSSSCG00000000948
Brain	inorganic anion transport	Gene Ontology	GO:0015698	2	13	0.0169734	0.0964737	ENSSSCG00000023571|ENSSSCG00000015893
Brain	9+0 non-motile cilium	Gene Ontology	GO:0097731	2	13	0.0169734	0.0964737	ENSSSCG00000029037|ENSSSCG00000008889
Brain	regulation of long-term neuronal synaptic plasticity	Gene Ontology	GO:0048169	2	13	0.0169734	0.0964737	ENSSSCG00000009203|ENSSSCG00000012292
Brain	excitatory postsynaptic potential	Gene Ontology	GO:0060079	3	39	0.018929	0.106804	ENSSSCG00000009203|ENSSSCG00000004839|ENSSSCG00000012129
Brain	G protein-coupled glutamate receptor signaling pathway	Gene Ontology	GO:0007216	2	14	0.0192277	0.106928	ENSSSCG00000004119|ENSSSCG00000023891
Brain	terminal bouton	Gene Ontology	GO:0043195	2	14	0.0192277	0.106928	ENSSSCG00000002730|ENSSSCG00000012292
Brain	microtubule cytoskeleton organization	Gene Ontology	GO:0000226	4	74	0.0211984	0.116215	ENSSSCG00000014860|ENSSSCG00000012161|ENSSSCG00000016151|ENSSSCG00000023329
Brain	sensory perception of sound	Gene Ontology	GO:0007605	4	74	0.0211984	0.116215	ENSSSCG00000009845|ENSSSCG00000004827|ENSSSCG00000011543|ENSSSCG00000023891
Brain	sensory perception of pain	Gene Ontology	GO:0019233	2	15	0.0216001	0.116761	ENSSSCG00000004119|ENSSSCG00000013031
Brain	regulation of intracellular pH	Gene Ontology	GO:0051453	2	15	0.0216001	0.116761	ENSSSCG00000028060|ENSSSCG00000015893
Brain	locomotory behavior	Gene Ontology	GO:0007626	3	42	0.0227218	0.121972	ENSSSCG00000004119|ENSSSCG00000023859|ENSSSCG00000011487
Brain	positive regulation of release of sequestered calcium ion into cytosol	Gene Ontology	GO:0051281	2	16	0.024087	0.122495	ENSSSCG00000009203|ENSSSCG00000029037
Brain	negative regulation of mitotic cell cycle	Gene Ontology	GO:0045930	2	16	0.024087	0.122495	ENSSSCG00000015515|ENSSSCG00000005504
Brain	ionotropic glutamate receptor signaling pathway	Gene Ontology	GO:0035235	2	16	0.024087	0.122495	ENSSSCG00000003640|ENSSSCG00000003045
Brain	insulin secretion	Gene Ontology	GO:0030073	2	16	0.024087	0.122495	ENSSSCG00000015401|ENSSSCG00000016011
Brain	voltage-gated calcium channel complex	Gene Ontology	GO:0005891	2	16	0.024087	0.122495	ENSSSCG00000029073|ENSSSCG00000011412
Brain	negative regulation of microtubule depolymerization	Gene Ontology	GO:0007026	2	16	0.024087	0.122495	ENSSSCG00000023329|ENSSSCG00000006160
Brain	adult behavior	Gene Ontology	GO:0030534	2	16	0.024087	0.122495	ENSSSCG00000013296|ENSSSCG00000017025
Brain	hippocampal mossy fiber to CA3 synapse	Gene Ontology	GO:0098686	2	16	0.024087	0.122495	ENSSSCG00000016726|ENSSSCG00000017948
Brain	signal transduction	Gene Ontology	GO:0007165	10	359	0.0284873	0.143926	ENSSSCG00000028922|ENSSSCG00000005393|ENSSSCG00000004839|ENSSSCG00000012129|ENSSSCG00000004827|ENSSSCG00000025708|ENSSSCG00000017025|ENSSSCG00000030515|ENSSSCG00000023460|ENSSSCG00000008809
Brain	cellular response to retinoic acid	Gene Ontology	GO:0071300	2	18	0.0293906	0.147525	ENSSSCG00000015515|ENSSSCG00000005504
Brain	dendrite morphogenesis	Gene Ontology	GO:0048813	2	19	0.0322005	0.158541	ENSSSCG00000014860|ENSSSCG00000016151
Brain	transport vesicle	Gene Ontology	GO:0030133	2	19	0.0322005	0.158541	ENSSSCG00000021696|ENSSSCG00000007083
Brain	positive regulation of cytosolic calcium ion concentration involved in phospholipase C-activating G protein-coupled signaling pathway	Gene Ontology	GO:0051482	2	19	0.0322005	0.158541	ENSSSCG00000029037|ENSSSCG00000004119
Brain	multicellular organism growth	Gene Ontology	GO:0035264	3	50	0.0347025	0.169779	ENSSSCG00000013296|ENSSSCG00000015893|ENSSSCG00000007437
Brain	positive regulation of cell-substrate adhesion	Gene Ontology	GO:0010811	2	20	0.0351113	0.170698	ENSSSCG00000014389|ENSSSCG00000015626
Brain	photoreceptor inner segment	Gene Ontology	GO:0001917	2	21	0.03812	0.183023	ENSSSCG00000003045|ENSSSCG00000028373
Brain	neuromuscular junction development	Gene Ontology	GO:0007528	2	21	0.03812	0.183023	ENSSSCG00000029073|ENSSSCG00000011412
Brain	mRNA binding	Gene Ontology	GO:0003729	5	134	0.0403221	0.192401	ENSSSCG00000009845|ENSSSCG00000012367|ENSSSCG00000006618|ENSSSCG00000001928|ENSSSCG00000013476
Brain	integral component of postsynaptic density membrane	Gene Ontology	GO:0099061	2	22	0.0412233	0.195494	ENSSSCG00000010617|ENSSSCG00000016726
Brain	presynapse	Gene Ontology	GO:0098793	3	54	0.0416976	0.196538	ENSSSCG00000029073|ENSSSCG00000011756|ENSSSCG00000014053
Brain	dendritic spine	Gene Ontology	GO:0043197	3	55	0.043549	0.20402	ENSSSCG00000029037|ENSSSCG00000016022|ENSSSCG00000000940
Brain	negative regulation of phosphatase activity	Gene Ontology	GO:0010923	2	23	0.0444181	0.206839	ENSSSCG00000000131|ENSSSCG00000011748
Brain	neuron migration	Gene Ontology	GO:0001764	3	57	0.0473729	0.219277	ENSSSCG00000013320|ENSSSCG00000006526|ENSSSCG00000001091
Brain	cell fate specification	Gene Ontology	GO:0001708	2	24	0.0477015	0.219484	ENSSSCG00000023329|ENSSSCG00000015891
Brain	retina development in camera-type eye	Gene Ontology	GO:0060041	2	25	0.0510705	0.228194	ENSSSCG00000004384|ENSSSCG00000013320
Brain	visual learning	Gene Ontology	GO:0008542	2	25	0.0510705	0.228194	ENSSSCG00000029037|ENSSSCG00000003045
Brain	clathrin-coated vesicle	Gene Ontology	GO:0030136	2	25	0.0510705	0.228194	ENSSSCG00000004232|ENSSSCG00000000978
Brain	phospholipid metabolic process	Gene Ontology	GO:0006644	2	25	0.0510705	0.228194	ENSSSCG00000009203|ENSSSCG00000005393
Brain	cell body	Gene Ontology	GO:0044297	2	25	0.0510705	0.228194	ENSSSCG00000013296|ENSSSCG00000004827
Brain	negative regulation of protein ubiquitination	Gene Ontology	GO:0031397	2	26	0.0545222	0.240832	ENSSSCG00000003256|ENSSSCG00000001775
Brain	ephrin receptor signaling pathway	Gene Ontology	GO:0048013	2	26	0.0545222	0.240832	ENSSSCG00000003523|ENSSSCG00000008919
Brain	adherens junction	Gene Ontology	GO:0005912	3	61	0.0554974	0.24237	ENSSSCG00000020992|ENSSSCG00000016780|ENSSSCG00000008919
Brain	glucose homeostasis	Gene Ontology	GO:0042593	3	61	0.0554974	0.24237	ENSSSCG00000015748|ENSSSCG00000013320|ENSSSCG00000016011
Brain	caveola	Gene Ontology	GO:0005901	2	27	0.0580538	0.248026	ENSSSCG00000000978|ENSSSCG00000003848
Brain	regulation of circadian rhythm	Gene Ontology	GO:0042752	2	27	0.0580538	0.248026	ENSSSCG00000003256|ENSSSCG00000016726
Brain	perinuclear region of cytoplasm	Gene Ontology	GO:0048471	7	251	0.0610938	0.248026	ENSSSCG00000009203|ENSSSCG00000014860|ENSSSCG00000012292|ENSSSCG00000001920|ENSSSCG00000023329|ENSSSCG00000000978|ENSSSCG00000006160
Brain	tubulin binding	Gene Ontology	GO:0015631	2	28	0.0616626	0.248026	ENSSSCG00000009662|ENSSSCG00000006160
Brain	adult locomotory behavior	Gene Ontology	GO:0008344	2	29	0.0653458	0.248026	ENSSSCG00000009203|ENSSSCG00000003045
Brain	potassium ion transmembrane transport	Gene Ontology	GO:0071805	3	68	0.0711859	0.248026	ENSSSCG00000013031|ENSSSCG00000007437|ENSSSCG00000006393
Brain	receptor complex	Gene Ontology	GO:0043235	4	112	0.0722024	0.248026	ENSSSCG00000003848|ENSSSCG00000008919|ENSSSCG00000011756|ENSSSCG00000023891
Brain	neuron development	Gene Ontology	GO:0048666	2	31	0.0729249	0.248026	ENSSSCG00000029334|ENSSSCG00000016011
Brain	hippocampus development	Gene Ontology	GO:0021766	2	31	0.0729249	0.248026	ENSSSCG00000006477|ENSSSCG00000008919
Brain	cytoplasmic ribonucleoprotein granule	Gene Ontology	GO:0036464	2	31	0.0729249	0.248026	ENSSSCG00000010595|ENSSSCG00000012367
Brain	positive regulation of protein serine/threonine kinase activity	Gene Ontology	GO:0071902	2	31	0.0729249	0.248026	ENSSSCG00000009203|ENSSSCG00000029567
Brain	cellular response to leukemia inhibitory factor	Gene Ontology	GO:1990830	3	69	0.0735738	0.248026	ENSSSCG00000010595|ENSSSCG00000029073|ENSSSCG00000013320
Brain	adenylate cyclase-activating G protein-coupled receptor signaling pathway	Gene Ontology	GO:0007189	3	70	0.075997	0.248026	ENSSSCG00000029037|ENSSSCG00000016726|ENSSSCG00000009301
Brain	RNA polymerase II activating transcription factor binding	Gene Ontology	GO:0001102	2	32	0.0768157	0.248026	ENSSSCG00000015891|ENSSSCG00000016011
Brain	SCAR complex	Gene Ontology	GO:0031209	1	5	0.0783523	0.248026	ENSSSCG00000004404
Brain	negative regulation of astrocyte differentiation	Gene Ontology	GO:0048712	1	5	0.0783523	0.248026	ENSSSCG00000004384
Brain	regulation of cell cycle arrest	Gene Ontology	GO:0071156	1	5	0.0783523	0.248026	ENSSSCG00000016011
Brain	determination of liver left/right asymmetry	Gene Ontology	GO:0071910	1	5	0.0783523	0.248026	ENSSSCG00000012705
Brain	regulation of locomotion	Gene Ontology	GO:0040012	1	5	0.0783523	0.248026	ENSSSCG00000009203
Brain	clathrin-coated endocytic vesicle	Gene Ontology	GO:0045334	1	5	0.0783523	0.248026	ENSSSCG00000002011
Brain	phosphatidylinositol bisphosphate binding	Gene Ontology	GO:1902936	1	5	0.0783523	0.248026	ENSSSCG00000004232
Brain	cellular response to glucocorticoid stimulus	Gene Ontology	GO:0071385	1	5	0.0783523	0.248026	ENSSSCG00000017249
Brain	thyroid hormone transmembrane transporter activity	Gene Ontology	GO:0015349	1	5	0.0783523	0.248026	ENSSSCG00000000585
Brain	mitochondrion transport along microtubule	Gene Ontology	GO:0047497	1	5	0.0783523	0.248026	ENSSSCG00000016974
Brain	negative regulation of receptor signaling pathway via JAK-STAT	Gene Ontology	GO:0046426	1	5	0.0783523	0.248026	ENSSSCG00000016011
Brain	regulation of voltage-gated calcium channel activity	Gene Ontology	GO:1901385	1	5	0.0783523	0.248026	ENSSSCG00000029073
Brain	dorsal/ventral axis specification	Gene Ontology	GO:0009950	1	5	0.0783523	0.248026	ENSSSCG00000013320
Brain	type B pancreatic cell differentiation	Gene Ontology	GO:0003309	1	5	0.0783523	0.248026	ENSSSCG00000013320
Brain	intracellular cAMP-activated cation channel activity	Gene Ontology	GO:0005222	1	5	0.0783523	0.248026	ENSSSCG00000001920
Brain	mating behavior	Gene Ontology	GO:0007617	1	5	0.0783523	0.248026	ENSSSCG00000029037
Brain	L-glutamate import across plasma membrane	Gene Ontology	GO:0098712	1	5	0.0783523	0.248026	ENSSSCG00000013296
Brain	iris morphogenesis	Gene Ontology	GO:0061072	1	5	0.0783523	0.248026	ENSSSCG00000013320
Brain	double-stranded RNA adenosine deaminase activity	Gene Ontology	GO:0003726	1	5	0.0783523	0.248026	ENSSSCG00000011160
Brain	bile acid transmembrane transporter activity	Gene Ontology	GO:0015125	1	5	0.0783523	0.248026	ENSSSCG00000000585
Brain	substrate-dependent cell migration	Gene Ontology	GO:0006929	1	5	0.0783523	0.248026	ENSSSCG00000003523
Brain	Golgi-associated vesicle	Gene Ontology	GO:0005798	1	5	0.0783523	0.248026	ENSSSCG00000014860
Brain	telencephalon development	Gene Ontology	GO:0021537	1	5	0.0783523	0.248026	ENSSSCG00000013296
Brain	positive regulation of excitatory postsynaptic potential	Gene Ontology	GO:2000463	1	5	0.0783523	0.248026	ENSSSCG00000011756
Brain	positive regulation of Arp2/3 complex-mediated actin nucleation	Gene Ontology	GO:2000601	1	5	0.0783523	0.248026	ENSSSCG00000004404
Brain	negative regulation of proteasomal protein catabolic process	Gene Ontology	GO:1901799	1	5	0.0783523	0.248026	ENSSSCG00000003256
Brain	protein O-linked glycosylation via serine	Gene Ontology	GO:0018242	1	5	0.0783523	0.248026	ENSSSCG00000017170
Brain	histone H3-S10 phosphorylation	Gene Ontology	GO:0043987	1	5	0.0783523	0.248026	ENSSSCG00000029037
Brain	regulation of phagocytosis	Gene Ontology	GO:0050764	1	5	0.0783523	0.248026	ENSSSCG00000003256
Brain	cellular response to forskolin	Gene Ontology	GO:1904322	1	5	0.0783523	0.248026	ENSSSCG00000008919
Brain	chloride transport	Gene Ontology	GO:0006821	1	5	0.0783523	0.248026	ENSSSCG00000028922
Brain	lacrimal gland development	Gene Ontology	GO:0032808	1	5	0.0783523	0.248026	ENSSSCG00000013320
Brain	startle response	Gene Ontology	GO:0001964	1	5	0.0783523	0.248026	ENSSSCG00000015748
Brain	cellular response to nerve growth factor stimulus	Gene Ontology	GO:1990090	1	5	0.0783523	0.248026	ENSSSCG00000006160
Brain	detection of light stimulus involved in visual perception	Gene Ontology	GO:0050908	1	5	0.0783523	0.248026	ENSSSCG00000029073
Brain	forebrain dorsal/ventral pattern formation	Gene Ontology	GO:0021798	1	5	0.0783523	0.248026	ENSSSCG00000013320
Brain	G protein-coupled receptor activity involved in regulation of postsynaptic membrane potential	Gene Ontology	GO:0099530	1	5	0.0783523	0.248026	ENSSSCG00000004119
Brain	excitatory synapse assembly	Gene Ontology	GO:1904861	1	5	0.0783523	0.248026	ENSSSCG00000011756
Brain	determination of digestive tract left/right asymmetry	Gene Ontology	GO:0071907	1	5	0.0783523	0.248026	ENSSSCG00000012705
Brain	regulation of vacuole fusion, non-autophagic	Gene Ontology	GO:0032889	1	5	0.0783523	0.248026	ENSSSCG00000028373
Brain	response to morphine	Gene Ontology	GO:0043278	1	5	0.0783523	0.248026	ENSSSCG00000003256
Brain	vasodilation	Gene Ontology	GO:0042311	1	5	0.0783523	0.248026	ENSSSCG00000029037
Brain	postsynaptic actin cytoskeleton organization	Gene Ontology	GO:0098974	1	5	0.0783523	0.248026	ENSSSCG00000010595
Brain	neurotransmitter transport	Gene Ontology	GO:0006836	1	5	0.0783523	0.248026	ENSSSCG00000011577
Brain	neuromuscular junction	Gene Ontology	GO:0031594	2	33	0.0807707	0.248026	ENSSSCG00000006666|ENSSSCG00000012292
Brain	RNA polymerase II cis-regulatory region sequence-specific DNA binding	Gene Ontology	GO:0000978	9	382	0.0837439	0.248026	ENSSSCG00000013320|ENSSSCG00000012040|ENSSSCG00000006266|ENSSSCG00000004384|ENSSSCG00000015953|ENSSSCG00000012705|ENSSSCG00000015891|ENSSSCG00000011487|ENSSSCG00000029334
Brain	protein localization	Gene Ontology	GO:0008104	2	34	0.0847875	0.248026	ENSSSCG00000009621|ENSSSCG00000006415
Brain	transport	Gene Ontology	GO:0006810	2	34	0.0847875	0.248026	ENSSSCG00000014447|ENSSSCG00000011577
Brain	Wnt signaling pathway	Gene Ontology	GO:0016055	2	35	0.0888636	0.248026	ENSSSCG00000023329|ENSSSCG00000003423
Brain	cadherin binding	Gene Ontology	GO:0045296	2	35	0.0888636	0.248026	ENSSSCG00000016780|ENSSSCG00000008250
Brain	protein homotrimerization	Gene Ontology	GO:0070207	1	6	0.0908037	0.248026	ENSSSCG00000013296
Brain	positive regulation of organ growth	Gene Ontology	GO:0046622	1	6	0.0908037	0.248026	ENSSSCG00000011412
Brain	peristalsis	Gene Ontology	GO:0030432	1	6	0.0908037	0.248026	ENSSSCG00000029037
Brain	positive regulation of histone H3-K9 acetylation	Gene Ontology	GO:2000617	1	6	0.0908037	0.248026	ENSSSCG00000012415
Brain	morphogenesis of embryonic epithelium	Gene Ontology	GO:0016331	1	6	0.0908037	0.248026	ENSSSCG00000009445
Brain	heparan sulfate proteoglycan binding	Gene Ontology	GO:0043395	1	6	0.0908037	0.248026	ENSSSCG00000003045
Brain	dopamine binding	Gene Ontology	GO:0035240	1	6	0.0908037	0.248026	ENSSSCG00000029037
Brain	mitochondrial fusion	Gene Ontology	GO:0008053	1	6	0.0908037	0.248026	ENSSSCG00000006173
Brain	presynaptic cytosol	Gene Ontology	GO:0099523	1	6	0.0908037	0.248026	ENSSSCG00000003256
Brain	HMG box domain binding	Gene Ontology	GO:0071837	1	6	0.0908037	0.248026	ENSSSCG00000013320
Brain	cation channel complex	Gene Ontology	GO:0034703	1	6	0.0908037	0.248026	ENSSSCG00000016153
Brain	dendritic spine development	Gene Ontology	GO:0060996	1	6	0.0908037	0.248026	ENSSSCG00000007437
Brain	synapse maturation	Gene Ontology	GO:0060074	1	6	0.0908037	0.248026	ENSSSCG00000006477
Brain	negative regulation of receptor internalization	Gene Ontology	GO:0002091	1	6	0.0908037	0.248026	ENSSSCG00000023859
Brain	protein tetramerization	Gene Ontology	GO:0051262	1	6	0.0908037	0.248026	ENSSSCG00000009203
Brain	thyroid hormone transport	Gene Ontology	GO:0070327	1	6	0.0908037	0.248026	ENSSSCG00000000585
Brain	short-term memory	Gene Ontology	GO:0007614	1	6	0.0908037	0.248026	ENSSSCG00000005504
Brain	regulation of dendritic spine morphogenesis	Gene Ontology	GO:0061001	1	6	0.0908037	0.248026	ENSSSCG00000000940
Brain	regulation of myelination	Gene Ontology	GO:0031641	1	6	0.0908037	0.248026	ENSSSCG00000016614
Brain	high voltage-gated calcium channel activity	Gene Ontology	GO:0008331	1	6	0.0908037	0.248026	ENSSSCG00000029073
Brain	cardiac left ventricle morphogenesis	Gene Ontology	GO:0003214	1	6	0.0908037	0.248026	ENSSSCG00000008889
Brain	temperature homeostasis	Gene Ontology	GO:0001659	1	6	0.0908037	0.248026	ENSSSCG00000029037
Brain	presynaptic membrane assembly	Gene Ontology	GO:0097105	1	6	0.0908037	0.248026	ENSSSCG00000011756
Brain	proline transmembrane transport	Gene Ontology	GO:0035524	1	6	0.0908037	0.248026	ENSSSCG00000014447
Brain	eye photoreceptor cell development	Gene Ontology	GO:0042462	1	6	0.0908037	0.248026	ENSSSCG00000013320
Brain	neurotransmitter receptor activity involved in regulation of postsynaptic cytosolic calcium ion concentration	Gene Ontology	GO:0099583	1	6	0.0908037	0.248026	ENSSSCG00000004119
Brain	negative regulation of platelet-derived growth factor receptor signaling pathway	Gene Ontology	GO:0010642	1	6	0.0908037	0.248026	ENSSSCG00000009203
Brain	activation of adenylate cyclase activity	Gene Ontology	GO:0007190	1	6	0.0908037	0.248026	ENSSSCG00000029037
Brain	neuron remodeling	Gene Ontology	GO:0016322	1	6	0.0908037	0.248026	ENSSSCG00000003523
Brain	cerebral cortex regionalization	Gene Ontology	GO:0021796	1	6	0.0908037	0.248026	ENSSSCG00000013320
Brain	postsynaptic membrane assembly	Gene Ontology	GO:0097104	1	6	0.0908037	0.248026	ENSSSCG00000011756
Brain	response to light stimulus	Gene Ontology	GO:0009416	1	6	0.0908037	0.248026	ENSSSCG00000015893
Brain	adenosine to inosine editing	Gene Ontology	GO:0006382	1	6	0.0908037	0.248026	ENSSSCG00000011160
Brain	hindbrain development	Gene Ontology	GO:0030902	1	6	0.0908037	0.248026	ENSSSCG00000015891
Brain	SNARE complex assembly	Gene Ontology	GO:0035493	1	6	0.0908037	0.248026	ENSSSCG00000009203
Brain	UDP-galactose:beta-N-acetylglucosamine beta-1,3-galactosyltransferase activity	Gene Ontology	GO:0008499	1	6	0.0908037	0.248026	ENSSSCG00000015259
Brain	ionotropic glutamate receptor binding	Gene Ontology	GO:0035255	1	6	0.0908037	0.248026	ENSSSCG00000026318
Brain	nitric oxide mediated signal transduction	Gene Ontology	GO:0007263	1	6	0.0908037	0.248026	ENSSSCG00000016011
Brain	receptor localization to synapse	Gene Ontology	GO:0097120	1	6	0.0908037	0.248026	ENSSSCG00000011756
Brain	protein targeting to mitochondrion	Gene Ontology	GO:0006626	1	6	0.0908037	0.248026	ENSSSCG00000006173
Brain	cell fate determination	Gene Ontology	GO:0001709	1	6	0.0908037	0.248026	ENSSSCG00000013320
Brain	regulation of cell adhesion mediated by integrin	Gene Ontology	GO:0033628	1	6	0.0908037	0.248026	ENSSSCG00000003523
Brain	positive regulation of synapse assembly	Gene Ontology	GO:0051965	2	36	0.0929969	0.249453	ENSSSCG00000023859|ENSSSCG00000011756
Brain	cytoplasmic vesicle	Gene Ontology	GO:0031410	4	123	0.093284	0.249453	ENSSSCG00000001091|ENSSSCG00000021696|ENSSSCG00000011060|ENSSSCG00000000978
Brain	structural molecule activity	Gene Ontology	GO:0005198	3	78	0.0966028	0.249453	ENSSSCG00000008250|ENSSSCG00000009648|ENSSSCG00000000206
Brain	syntaxin binding	Gene Ontology	GO:0019905	2	37	0.0971849	0.249453	ENSSSCG00000021843|ENSSSCG00000000948
Brain	plasma membrane	Gene Ontology	GO:0005886	30	1716	0.0983385	0.249453	ENSSSCG00000009203|ENSSSCG00000028922|ENSSSCG00000029744|ENSSSCG00000016022|ENSSSCG00000016780|ENSSSCG00000028373|ENSSSCG00000023848|ENSSSCG00000011178|ENSSSCG00000011748|ENSSSCG00000014447|ENSSSCG00000008889|ENSSSCG00000001775|ENSSSCG00000016614|ENSSSCG00000011577|ENSSSCG00000003271|ENSSSCG00000009301|ENSSSCG00000000978|ENSSSCG00000001091|ENSSSCG00000000948|ENSSSCG00000000585|ENSSSCG00000020845|…
Brain	modulation of chemical synaptic transmission	Gene Ontology	GO:0050804	2	38	0.101426	0.249453	ENSSSCG00000003640|ENSSSCG00000011756
Brain	sarcolemma	Gene Ontology	GO:0042383	2	38	0.101426	0.249453	ENSSSCG00000003045|ENSSSCG00000029567
Brain	DNA-binding transcription repressor activity, RNA polymerase II-specific	Gene Ontology	GO:0001227	4	127	0.1016	0.249453	ENSSSCG00000004384|ENSSSCG00000013320|ENSSSCG00000029334|ENSSSCG00000011487
Brain	acetylcholine receptor activity	Gene Ontology	GO:0015464	1	7	0.103088	0.249453	ENSSSCG00000004839
Brain	neuron cell-cell adhesion	Gene Ontology	GO:0007158	1	7	0.103088	0.249453	ENSSSCG00000011756
Brain	dendritic spine morphogenesis	Gene Ontology	GO:0060997	1	7	0.103088	0.249453	ENSSSCG00000016780
Brain	positive regulation of CREB transcription factor activity	Gene Ontology	GO:0032793	1	7	0.103088	0.249453	ENSSSCG00000016726
Brain	neuron maturation	Gene Ontology	GO:0042551	1	7	0.103088	0.249453	ENSSSCG00000009845
Brain	endoplasmic reticulum tubular network membrane	Gene Ontology	GO:0098826	1	7	0.103088	0.249453	ENSSSCG00000005020
Brain	filopodium tip	Gene Ontology	GO:0032433	1	7	0.103088	0.249453	ENSSSCG00000003271
Brain	tRNA-specific adenosine deaminase activity	Gene Ontology	GO:0008251	1	7	0.103088	0.249453	ENSSSCG00000011160
Brain	multicellular organism aging	Gene Ontology	GO:0010259	1	7	0.103088	0.249453	ENSSSCG00000013296
Brain	filopodium membrane	Gene Ontology	GO:0031527	1	7	0.103088	0.249453	ENSSSCG00000003271
Brain	glycine binding	Gene Ontology	GO:0016594	1	7	0.103088	0.249453	ENSSSCG00000012129
Brain	positive regulation of stem cell proliferation	Gene Ontology	GO:2000648	1	7	0.103088	0.249453	ENSSSCG00000004384
Brain	negative regulation of axonogenesis	Gene Ontology	GO:0050771	1	7	0.103088	0.249453	ENSSSCG00000017948
Brain	pyramidal neuron development	Gene Ontology	GO:0021860	1	7	0.103088	0.249453	ENSSSCG00000015893
Brain	regulation of dopamine metabolic process	Gene Ontology	GO:0042053	1	7	0.103088	0.249453	ENSSSCG00000029037
Brain	long-term synaptic depression	Gene Ontology	GO:0060292	1	7	0.103088	0.249453	ENSSSCG00000029037
Brain	regulation of stem cell division	Gene Ontology	GO:2000035	1	7	0.103088	0.249453	ENSSSCG00000012415
Brain	carboxy-lyase activity	Gene Ontology	GO:0016831	1	7	0.103088	0.249453	ENSSSCG00000011060
Brain	regulation of long-term synaptic potentiation	Gene Ontology	GO:1900271	1	7	0.103088	0.249453	ENSSSCG00000002730
Brain	neurofilament cytoskeleton organization	Gene Ontology	GO:0060052	1	7	0.103088	0.249453	ENSSSCG00000010595
Brain	layer formation in cerebral cortex	Gene Ontology	GO:0021819	1	7	0.103088	0.249453	ENSSSCG00000004384
Brain	potassium:chloride symporter activity	Gene Ontology	GO:0015379	1	7	0.103088	0.249453	ENSSSCG00000007437
Brain	regulation of respiratory gaseous exchange by nervous system process	Gene Ontology	GO:0002087	1	7	0.103088	0.249453	ENSSSCG00000011756
Brain	calcium channel regulator activity	Gene Ontology	GO:0005246	1	7	0.103088	0.249453	ENSSSCG00000023460
Brain	neurotransmitter receptor transport, endosome to postsynaptic membrane	Gene Ontology	GO:0098887	1	7	0.103088	0.249453	ENSSSCG00000024892
Brain	neuronal cell body membrane	Gene Ontology	GO:0032809	1	7	0.103088	0.249453	ENSSSCG00000028060
Brain	pyridoxal phosphate binding	Gene Ontology	GO:0030170	2	39	0.105717	0.249453	ENSSSCG00000022233|ENSSSCG00000011060
Brain	positive regulation of neuron projection development	Gene Ontology	GO:0010976	2	39	0.105717	0.249453	ENSSSCG00000016022|ENSSSCG00000006160
Brain	cell adhesion	Gene Ontology	GO:0007155	4	130	0.108055	0.249453	ENSSSCG00000006477|ENSSSCG00000008250|ENSSSCG00000009445|ENSSSCG00000015508
Brain	heart looping	Gene Ontology	GO:0001947	2	40	0.110056	0.249453	ENSSSCG00000012705|ENSSSCG00000015891
Brain	endosome	Gene Ontology	GO:0005768	4	131	0.110247	0.249453	ENSSSCG00000024892|ENSSSCG00000004232|ENSSSCG00000012658|ENSSSCG00000000978
Brain	basolateral plasma membrane	Gene Ontology	GO:0016323	3	84	0.113381	0.249453	ENSSSCG00000023571|ENSSSCG00000015893|ENSSSCG00000000978
Brain	PDZ domain binding	Gene Ontology	GO:0030165	2	41	0.114442	0.249453	ENSSSCG00000017249|ENSSSCG00000011756
Brain	response to pain	Gene Ontology	GO:0048265	1	8	0.115206	0.249453	ENSSSCG00000003256
Brain	integral component of postsynaptic membrane	Gene Ontology	GO:0099055	1	8	0.115206	0.249453	ENSSSCG00000029037
Brain	response to interleukin-1	Gene Ontology	GO:0070555	1	8	0.115206	0.249453	ENSSSCG00000009203
Brain	adenylate cyclase activity	Gene Ontology	GO:0004016	1	8	0.115206	0.249453	ENSSSCG00000016726
Brain	mitochondrial fission	Gene Ontology	GO:0000266	1	8	0.115206	0.249453	ENSSSCG00000006173
Brain	peptide hormone processing	Gene Ontology	GO:0016486	1	8	0.115206	0.249453	ENSSSCG00000007083
Brain	phospholipase C-activating dopamine receptor signaling pathway	Gene Ontology	GO:0060158	1	8	0.115206	0.249453	ENSSSCG00000029037
Brain	protein serine/threonine/tyrosine kinase activity	Gene Ontology	GO:0004712	1	8	0.115206	0.249453	ENSSSCG00000003256
Brain	cellular response to extracellular stimulus	Gene Ontology	GO:0031668	1	8	0.115206	0.249453	ENSSSCG00000013296
Brain	regulation of sensory perception of pain	Gene Ontology	GO:0051930	1	8	0.115206	0.249453	ENSSSCG00000004119
Brain	regulation of mitotic spindle organization	Gene Ontology	GO:0060236	1	8	0.115206	0.249453	ENSSSCG00000013505
Brain	establishment or maintenance of transmembrane electrochemical gradient	Gene Ontology	GO:0010248	1	8	0.115206	0.249453	ENSSSCG00000003045
Brain	JNK cascade	Gene Ontology	GO:0007254	1	8	0.115206	0.249453	ENSSSCG00000009228
Brain	induction of positive chemotaxis	Gene Ontology	GO:0050930	1	8	0.115206	0.249453	ENSSSCG00000023032
Brain	regulation of postsynaptic cytosolic calcium ion concentration	Gene Ontology	GO:0099566	1	8	0.115206	0.249453	ENSSSCG00000004119
Brain	acetylcholine-gated channel complex	Gene Ontology	GO:0005892	1	8	0.115206	0.249453	ENSSSCG00000004839
Brain	clathrin coat assembly	Gene Ontology	GO:0048268	1	8	0.115206	0.249453	ENSSSCG00000024892
Brain	positive regulation of transcription regulatory region DNA binding	Gene Ontology	GO:2000679	1	8	0.115206	0.249453	ENSSSCG00000016011
Brain	gap junction	Gene Ontology	GO:0005921	1	8	0.115206	0.249453	ENSSSCG00000002730
Brain	potassium ion leak channel activity	Gene Ontology	GO:0022841	1	8	0.115206	0.249453	ENSSSCG00000013031
Brain	positive regulation of dendritic spine development	Gene Ontology	GO:0060999	1	8	0.115206	0.249453	ENSSSCG00000011756
Brain	cytoskeleton-dependent intracellular transport	Gene Ontology	GO:0030705	1	8	0.115206	0.249453	ENSSSCG00000014860
Brain	chloride ion homeostasis	Gene Ontology	GO:0055064	1	8	0.115206	0.249453	ENSSSCG00000007437
Brain	gamma-catenin binding	Gene Ontology	GO:0045295	1	8	0.115206	0.249453	ENSSSCG00000023329
Brain	cerebral cortex neuron differentiation	Gene Ontology	GO:0021895	1	8	0.115206	0.249453	ENSSSCG00000004384
Brain	extracellular ligand-gated ion channel activity	Gene Ontology	GO:0005230	1	8	0.115206	0.249453	ENSSSCG00000028922
Brain	sodium:potassium-exchanging ATPase complex	Gene Ontology	GO:0005890	1	8	0.115206	0.249453	ENSSSCG00000003045
Brain	cAMP biosynthetic process	Gene Ontology	GO:0006171	1	8	0.115206	0.249453	ENSSSCG00000016726
Brain	positive regulation of receptor recycling	Gene Ontology	GO:0001921	1	8	0.115206	0.249453	ENSSSCG00000009203
Brain	cellular response to copper ion	Gene Ontology	GO:0071280	1	8	0.115206	0.249453	ENSSSCG00000009203
Brain	chondroitin sulfate proteoglycan biosynthetic process	Gene Ontology	GO:0050650	1	8	0.115206	0.249453	ENSSSCG00000015259
Brain	behavioral response to cocaine	Gene Ontology	GO:0048148	1	8	0.115206	0.249453	ENSSSCG00000029037
Brain	negative regulation of neurogenesis	Gene Ontology	GO:0050768	1	8	0.115206	0.249453	ENSSSCG00000005504
Brain	calcium-dependent protein binding	Gene Ontology	GO:0048306	2	43	0.123344	0.254723	ENSSSCG00000006160|ENSSSCG00000000948
Brain	response to amphetamine	Gene Ontology	GO:0001975	1	9	0.127162	0.254723	ENSSSCG00000029037
Brain	stabilization of membrane potential	Gene Ontology	GO:0030322	1	9	0.127162	0.254723	ENSSSCG00000013031
Brain	L-proline transmembrane transporter activity	Gene Ontology	GO:0015193	1	9	0.127162	0.254723	ENSSSCG00000014447
Brain	regulation of NMDA receptor activity	Gene Ontology	GO:2000310	1	9	0.127162	0.254723	ENSSSCG00000011756
Brain	Arp2/3 complex binding	Gene Ontology	GO:0071933	1	9	0.127162	0.254723	ENSSSCG00000004404
Brain	astrocyte development	Gene Ontology	GO:0014002	1	9	0.127162	0.254723	ENSSSCG00000029037
Brain	regulation of neuron death	Gene Ontology	GO:1901214	1	9	0.127162	0.254723	ENSSSCG00000014053
Brain	associative learning	Gene Ontology	GO:0008306	1	9	0.127162	0.254723	ENSSSCG00000004827
Brain	smooth endoplasmic reticulum	Gene Ontology	GO:0005790	1	9	0.127162	0.254723	ENSSSCG00000002014
Brain	mRNA 3'-UTR AU-rich region binding	Gene Ontology	GO:0035925	1	9	0.127162	0.254723	ENSSSCG00000013617
Brain	synaptic vesicle transport	Gene Ontology	GO:0048489	1	9	0.127162	0.254723	ENSSSCG00000009203
Brain	secretory granule membrane	Gene Ontology	GO:0030667	1	9	0.127162	0.254723	ENSSSCG00000004630
Brain	anion:anion antiporter activity	Gene Ontology	GO:0015301	1	9	0.127162	0.254723	ENSSSCG00000015893
Brain	calcium-dependent protein kinase C activity	Gene Ontology	GO:0004698	1	9	0.127162	0.254723	ENSSSCG00000003256
Brain	microglial cell activation	Gene Ontology	GO:0001774	1	9	0.127162	0.254723	ENSSSCG00000009203
Brain	inward rectifier potassium channel activity	Gene Ontology	GO:0005242	1	9	0.127162	0.254723	ENSSSCG00000006393
Brain	sodium ion import across plasma membrane	Gene Ontology	GO:0098719	1	9	0.127162	0.254723	ENSSSCG00000001920
Brain	co-SMAD binding	Gene Ontology	GO:0070410	1	9	0.127162	0.254723	ENSSSCG00000013320
Brain	axonal fasciculation	Gene Ontology	GO:0007413	1	9	0.127162	0.254723	ENSSSCG00000011487
Brain	tau protein binding	Gene Ontology	GO:0048156	1	9	0.127162	0.254723	ENSSSCG00000009203
Brain	T cell costimulation	Gene Ontology	GO:0031295	1	9	0.127162	0.254723	ENSSSCG00000017948
Brain	bile acid and bile salt transport	Gene Ontology	GO:0015721	1	9	0.127162	0.254723	ENSSSCG00000000585
Brain	feeding behavior	Gene Ontology	GO:0007631	1	9	0.127162	0.254723	ENSSSCG00000001481
Brain	negative regulation of autophagosome assembly	Gene Ontology	GO:1902902	1	9	0.127162	0.254723	ENSSSCG00000015212
Brain	lipid phosphatase activity	Gene Ontology	GO:0042577	1	9	0.127162	0.254723	ENSSSCG00000005393
Brain	regulation of insulin secretion involved in cellular response to glucose stimulus	Gene Ontology	GO:0061178	1	9	0.127162	0.254723	ENSSSCG00000008919
Brain	myosin V binding	Gene Ontology	GO:0031489	1	9	0.127162	0.254723	ENSSSCG00000024233
Brain	flagellated sperm motility	Gene Ontology	GO:0030317	2	44	0.127856	0.254723	ENSSSCG00000001705|ENSSSCG00000006618
Brain	regulation of ion transmembrane transport	Gene Ontology	GO:0034765	2	44	0.127856	0.254723	ENSSSCG00000001920|ENSSSCG00000006393
Brain	post-embryonic development	Gene Ontology	GO:0009791	2	44	0.127856	0.254723	ENSSSCG00000015893|ENSSSCG00000017025
Brain	axon guidance	Gene Ontology	GO:0007411	3	92	0.137313	0.262626	ENSSSCG00000013320|ENSSSCG00000008919|ENSSSCG00000003423
Brain	receptor recycling	Gene Ontology	GO:0001881	1	10	0.138957	0.262626	ENSSSCG00000024892
Brain	grooming behavior	Gene Ontology	GO:0007625	1	10	0.138957	0.262626	ENSSSCG00000029037
Brain	antigen processing and presentation	Gene Ontology	GO:0019882	1	10	0.138957	0.262626	ENSSSCG00000012658
Brain	olfactory bulb development	Gene Ontology	GO:0021772	1	10	0.138957	0.262626	ENSSSCG00000004384
Brain	dipeptidase activity	Gene Ontology	GO:0016805	1	10	0.138957	0.262626	ENSSSCG00000016684
Brain	striatum development	Gene Ontology	GO:0021756	1	10	0.138957	0.262626	ENSSSCG00000029037
Brain	oligodendrocyte development	Gene Ontology	GO:0014003	1	10	0.138957	0.262626	ENSSSCG00000012040
Brain	embryo development	Gene Ontology	GO:0009790	1	10	0.138957	0.262626	ENSSSCG00000015953
Brain	cochlea development	Gene Ontology	GO:0090102	1	10	0.138957	0.262626	ENSSSCG00000004827
Brain	cAMP-mediated signaling	Gene Ontology	GO:0019933	1	10	0.138957	0.262626	ENSSSCG00000015401
Brain	ferrous iron binding	Gene Ontology	GO:0008198	1	10	0.138957	0.262626	ENSSSCG00000009203
Brain	lysosome localization	Gene Ontology	GO:0032418	1	10	0.138957	0.262626	ENSSSCG00000014860
Brain	neurexin family protein binding	Gene Ontology	GO:0042043	1	10	0.138957	0.262626	ENSSSCG00000011756
Brain	sodium:potassium-exchanging ATPase activity	Gene Ontology	GO:0005391	1	10	0.138957	0.262626	ENSSSCG00000003045
Brain	cerebellum development	Gene Ontology	GO:0021549	1	10	0.138957	0.262626	ENSSSCG00000016011
Brain	positive regulation of neural precursor cell proliferation	Gene Ontology	GO:2000179	1	10	0.138957	0.262626	ENSSSCG00000004384
Brain	adenylate cyclase-activating dopamine receptor signaling pathway	Gene Ontology	GO:0007191	1	10	0.138957	0.262626	ENSSSCG00000029037
Brain	neuron cellular homeostasis	Gene Ontology	GO:0070050	1	10	0.138957	0.262626	ENSSSCG00000029567
Brain	cellular potassium ion homeostasis	Gene Ontology	GO:0030007	1	10	0.138957	0.262626	ENSSSCG00000003045
Brain	neuron fate specification	Gene Ontology	GO:0048665	1	10	0.138957	0.262626	ENSSSCG00000029334
Brain	basement membrane	Gene Ontology	GO:0005604	2	47	0.141616	0.266998	ENSSSCG00000014389|ENSSSCG00000015626
Brain	DNA-binding transcription activator activity, RNA polymerase II-specific	Gene Ontology	GO:0001228	6	255	0.14254	0.268087	ENSSSCG00000013320|ENSSSCG00000016011|ENSSSCG00000004384|ENSSSCG00000011487|ENSSSCG00000012705|ENSSSCG00000015891
Brain	calcium ion import across plasma membrane	Gene Ontology	GO:0098703	1	11	0.150594	0.270719	ENSSSCG00000029567
Brain	intermediate filament cytoskeleton organization	Gene Ontology	GO:0045104	1	11	0.150594	0.270719	ENSSSCG00000000206
Brain	positive regulation of synaptic transmission, glutamatergic	Gene Ontology	GO:0051968	1	11	0.150594	0.270719	ENSSSCG00000029037
Brain	calmodulin-dependent protein kinase activity	Gene Ontology	GO:0004683	1	11	0.150594	0.270719	ENSSSCG00000025416
Brain	regulation of store-operated calcium entry	Gene Ontology	GO:2001256	1	11	0.150594	0.270719	ENSSSCG00000002014
Brain	brain morphogenesis	Gene Ontology	GO:0048854	1	11	0.150594	0.270719	ENSSSCG00000015893
Brain	cell-substrate adhesion	Gene Ontology	GO:0031589	1	11	0.150594	0.270719	ENSSSCG00000003271
Brain	phospholipid dephosphorylation	Gene Ontology	GO:0046839	1	11	0.150594	0.270719	ENSSSCG00000005393
Brain	positive regulation of mRNA splicing, via spliceosome	Gene Ontology	GO:0048026	1	11	0.150594	0.270719	ENSSSCG00000006618
Brain	transmembrane-ephrin receptor activity	Gene Ontology	GO:0005005	1	11	0.150594	0.270719	ENSSSCG00000008919
Brain	anterograde synaptic vesicle transport	Gene Ontology	GO:0048490	1	11	0.150594	0.270719	ENSSSCG00000006526
Brain	sodium ion export across plasma membrane	Gene Ontology	GO:0036376	1	11	0.150594	0.270719	ENSSSCG00000003045
Brain	response to interferon-gamma	Gene Ontology	GO:0034341	1	11	0.150594	0.270719	ENSSSCG00000009203
Brain	voltage-gated sodium channel activity	Gene Ontology	GO:0005248	1	11	0.150594	0.270719	ENSSSCG00000001920
Brain	phosphatidate phosphatase activity	Gene Ontology	GO:0008195	1	11	0.150594	0.270719	ENSSSCG00000005393
Brain	amino acid transport	Gene Ontology	GO:0006865	1	11	0.150594	0.270719	ENSSSCG00000011748
Brain	positive regulation of cell cycle	Gene Ontology	GO:0045787	1	11	0.150594	0.270719	ENSSSCG00000004384
Brain	synaptic transmission, cholinergic	Gene Ontology	GO:0007271	1	11	0.150594	0.270719	ENSSSCG00000004839
Brain	long-term memory	Gene Ontology	GO:0007616	1	11	0.150594	0.270719	ENSSSCG00000016726
Brain	neuron differentiation	Gene Ontology	GO:0030182	2	49	0.150958	0.270743	ENSSSCG00000023848|ENSSSCG00000012040
Brain	cellular calcium ion homeostasis	Gene Ontology	GO:0006874	2	50	0.155674	0.278555	ENSSSCG00000006666|ENSSSCG00000009301
Brain	potassium ion homeostasis	Gene Ontology	GO:0055075	1	12	0.162074	0.282169	ENSSSCG00000007437
Brain	low-density lipoprotein particle receptor binding	Gene Ontology	GO:0050750	1	12	0.162074	0.282169	ENSSSCG00000000948
Brain	amino acid transmembrane transporter activity	Gene Ontology	GO:0015171	1	12	0.162074	0.282169	ENSSSCG00000011748
Brain	nuclear periphery	Gene Ontology	GO:0034399	1	12	0.162074	0.282169	ENSSSCG00000016151
Brain	cellular sodium ion homeostasis	Gene Ontology	GO:0006883	1	12	0.162074	0.282169	ENSSSCG00000003045
Brain	pituitary gland development	Gene Ontology	GO:0021983	1	12	0.162074	0.282169	ENSSSCG00000013320
Brain	pattern specification process	Gene Ontology	GO:0007389	1	12	0.162074	0.282169	ENSSSCG00000023329
Brain	cell death	Gene Ontology	GO:0008219	1	12	0.162074	0.282169	ENSSSCG00000005504
Brain	eosinophil chemotaxis	Gene Ontology	GO:0048245	1	12	0.162074	0.282169	ENSSSCG00000023032
Brain	protein autoprocessing	Gene Ontology	GO:0016540	1	12	0.162074	0.282169	ENSSSCG00000007083
Brain	positive regulation of endocytosis	Gene Ontology	GO:0045807	1	12	0.162074	0.282169	ENSSSCG00000009203
Brain	neuron fate commitment	Gene Ontology	GO:0048663	1	12	0.162074	0.282169	ENSSSCG00000012040
Brain	Golgi membrane	Gene Ontology	GO:0000139	4	154	0.165725	0.287877	ENSSSCG00000015259|ENSSSCG00000024233|ENSSSCG00000011060|ENSSSCG00000025013
Brain	endoplasmic reticulum	Gene Ontology	GO:0005783	9	448	0.166435	0.288462	ENSSSCG00000008166|ENSSSCG00000024892|ENSSSCG00000006666|ENSSSCG00000015515|ENSSSCG00000029037|ENSSSCG00000016219|ENSSSCG00000023859|ENSSSCG00000005504|ENSSSCG00000000978
Brain	RNA polymerase II transcription regulatory region sequence-specific DNA binding	Gene Ontology	GO:0000977	4	155	0.168335	0.289499	ENSSSCG00000004384|ENSSSCG00000009520|ENSSSCG00000012705|ENSSSCG00000015891
Brain	regulation of transcription by RNA polymerase II	Gene Ontology	GO:0006357	8	389	0.169706	0.289499	ENSSSCG00000012705|ENSSSCG00000012040|ENSSSCG00000006266|ENSSSCG00000004384|ENSSSCG00000009520|ENSSSCG00000015953|ENSSSCG00000011487|ENSSSCG00000029334
Brain	anterior/posterior pattern specification	Gene Ontology	GO:0009952	2	53	0.169983	0.289499	ENSSSCG00000012705|ENSSSCG00000016011
Brain	phospholipid binding	Gene Ontology	GO:0005543	2	53	0.169983	0.289499	ENSSSCG00000009203|ENSSSCG00000010581
Brain	cell-cell adhesion	Gene Ontology	GO:0098609	2	53	0.169983	0.289499	ENSSSCG00000003271|ENSSSCG00000016780
Brain	septin complex	Gene Ontology	GO:0031105	1	13	0.1734	0.289499	ENSSSCG00000000040
Brain	cell volume homeostasis	Gene Ontology	GO:0006884	1	13	0.1734	0.289499	ENSSSCG00000007437
Brain	chloride transmembrane transporter activity	Gene Ontology	GO:0015108	1	13	0.1734	0.289499	ENSSSCG00000028060
Brain	chloride channel complex	Gene Ontology	GO:0034707	1	13	0.1734	0.289499	ENSSSCG00000003271
Brain	embryonic camera-type eye morphogenesis	Gene Ontology	GO:0048596	1	13	0.1734	0.289499	ENSSSCG00000013320
Brain	positive regulation of exocytosis	Gene Ontology	GO:0045921	1	13	0.1734	0.289499	ENSSSCG00000009203
Brain	cysteine-type endopeptidase inhibitor activity involved in apoptotic process	Gene Ontology	GO:0043027	1	13	0.1734	0.289499	ENSSSCG00000009203
Brain	cell division site	Gene Ontology	GO:0032153	1	13	0.1734	0.289499	ENSSSCG00000000040
Brain	acetylcholine-gated cation-selective channel activity	Gene Ontology	GO:0022848	1	13	0.1734	0.289499	ENSSSCG00000004839
Brain	septin ring	Gene Ontology	GO:0005940	1	13	0.1734	0.289499	ENSSSCG00000000040
Brain	hyaluronic acid binding	Gene Ontology	GO:0005540	1	13	0.1734	0.289499	ENSSSCG00000006477
Brain	establishment of protein localization	Gene Ontology	GO:0045184	1	13	0.1734	0.289499	ENSSSCG00000011756
Brain	microtubule	Gene Ontology	GO:0005874	3	104	0.176024	0.293246	ENSSSCG00000014860|ENSSSCG00000013505|ENSSSCG00000016151
Brain	transmembrane signaling receptor activity	Gene Ontology	GO:0004888	2	55	0.179642	0.294783	ENSSSCG00000004839|ENSSSCG00000012129
Brain	Golgi apparatus	Gene Ontology	GO:0005794	9	459	0.18308	0.294783	ENSSSCG00000017170|ENSSSCG00000008166|ENSSSCG00000024233|ENSSSCG00000007605|ENSSSCG00000015212|ENSSSCG00000025000|ENSSSCG00000012658|ENSSSCG00000000948|ENSSSCG00000023329
Brain	postsynaptic density membrane	Gene Ontology	GO:0098839	1	14	0.184573	0.294783	ENSSSCG00000004119
Brain	positive regulation of p38MAPK cascade	Gene Ontology	GO:1900745	1	14	0.184573	0.294783	ENSSSCG00000014389
Brain	R-SMAD binding	Gene Ontology	GO:0070412	1	14	0.184573	0.294783	ENSSSCG00000013320
Brain	regulation of presynapse assembly	Gene Ontology	GO:1905606	1	14	0.184573	0.294783	ENSSSCG00000009203
Brain	filopodium assembly	Gene Ontology	GO:0046847	1	14	0.184573	0.294783	ENSSSCG00000003271
Brain	protein localization to organelle	Gene Ontology	GO:0033365	1	14	0.184573	0.294783	ENSSSCG00000013320
Brain	neuronal action potential	Gene Ontology	GO:0019228	1	14	0.184573	0.294783	ENSSSCG00000029037
Brain	RNA polymerase II core promoter sequence-specific DNA binding	Gene Ontology	GO:0000979	1	14	0.184573	0.294783	ENSSSCG00000013320
Brain	synapse assembly	Gene Ontology	GO:0007416	1	14	0.184573	0.294783	ENSSSCG00000015401
Brain	regulation of dendrite morphogenesis	Gene Ontology	GO:0048814	1	14	0.184573	0.294783	ENSSSCG00000004384
Brain	positive regulation of phosphatidylinositol 3-kinase activity	Gene Ontology	GO:0043552	1	14	0.184573	0.294783	ENSSSCG00000003523
Brain	positive regulation of neuroblast proliferation	Gene Ontology	GO:0002052	1	14	0.184573	0.294783	ENSSSCG00000013320
Brain	regulation of synaptic plasticity	Gene Ontology	GO:0048167	1	14	0.184573	0.294783	ENSSSCG00000002014
Brain	interstitial matrix	Gene Ontology	GO:0005614	1	14	0.184573	0.294783	ENSSSCG00000015626
Brain	regulation of cell differentiation	Gene Ontology	GO:0045595	1	14	0.184573	0.294783	ENSSSCG00000023329
Brain	adenylate cyclase-activating adrenergic receptor signaling pathway	Gene Ontology	GO:0071880	1	14	0.184573	0.294783	ENSSSCG00000029037
Brain	integral component of mitochondrial outer membrane	Gene Ontology	GO:0031307	1	14	0.184573	0.294783	ENSSSCG00000006173
Brain	cAMP binding	Gene Ontology	GO:0030552	1	14	0.184573	0.294783	ENSSSCG00000001920
Brain	visual perception	Gene Ontology	GO:0007601	2	58	0.194278	0.302391	ENSSSCG00000004384|ENSSSCG00000015893
Brain	regulation of neurogenesis	Gene Ontology	GO:0050767	1	15	0.195596	0.302391	ENSSSCG00000015508
Brain	oligodendrocyte differentiation	Gene Ontology	GO:0048709	1	15	0.195596	0.302391	ENSSSCG00000016614
Brain	intracellular calcium activated chloride channel activity	Gene Ontology	GO:0005229	1	15	0.195596	0.302391	ENSSSCG00000003271
Brain	positive regulation of neuron death	Gene Ontology	GO:1901216	1	15	0.195596	0.302391	ENSSSCG00000009203
Brain	receptor internalization	Gene Ontology	GO:0031623	1	15	0.195596	0.302391	ENSSSCG00000009203
Brain	histone acetyltransferase binding	Gene Ontology	GO:0035035	1	15	0.195596	0.302391	ENSSSCG00000013320
Brain	regulation of protein phosphorylation	Gene Ontology	GO:0001932	1	15	0.195596	0.302391	ENSSSCG00000029037
Brain	phosphatidylinositol phospholipase C activity	Gene Ontology	GO:0004435	1	15	0.195596	0.302391	ENSSSCG00000029744
Brain	ciliary membrane	Gene Ontology	GO:0060170	1	15	0.195596	0.302391	ENSSSCG00000029037
Brain	cytoskeleton-dependent cytokinesis	Gene Ontology	GO:0061640	1	15	0.195596	0.302391	ENSSSCG00000000040
Brain	synaptic membrane adhesion	Gene Ontology	GO:0099560	1	15	0.195596	0.302391	ENSSSCG00000011756
Brain	protein tyrosine kinase binding	Gene Ontology	GO:1990782	1	15	0.195596	0.302391	ENSSSCG00000009621
Brain	dynein complex binding	Gene Ontology	GO:0070840	1	15	0.195596	0.302391	ENSSSCG00000009203
Brain	ligand-gated ion channel activity	Gene Ontology	GO:0015276	1	15	0.195596	0.302391	ENSSSCG00000003640
Brain	calcium-dependent cell-cell adhesion via plasma membrane cell adhesion molecules	Gene Ontology	GO:0016339	1	15	0.195596	0.302391	ENSSSCG00000011756
Brain	metal ion transport	Gene Ontology	GO:0030001	1	16	0.206471	0.312332	ENSSSCG00000029567
Brain	MAP kinase activity	Gene Ontology	GO:0004707	1	16	0.206471	0.312332	ENSSSCG00000009228
Brain	regulation of metabolic process	Gene Ontology	GO:0019222	1	16	0.206471	0.312332	ENSSSCG00000009301
Brain	learning or memory	Gene Ontology	GO:0007611	1	16	0.206471	0.312332	ENSSSCG00000016614
Brain	insulin-like growth factor binding	Gene Ontology	GO:0005520	1	16	0.206471	0.312332	ENSSSCG00000005360
Brain	cardiac muscle contraction	Gene Ontology	GO:0060048	1	16	0.206471	0.312332	ENSSSCG00000003045
Brain	gamma-tubulin binding	Gene Ontology	GO:0043015	1	16	0.206471	0.312332	ENSSSCG00000015212
Brain	protein kinase A regulatory subunit binding	Gene Ontology	GO:0034237	1	16	0.206471	0.312332	ENSSSCG00000004404
Brain	positive regulation of axonogenesis	Gene Ontology	GO:0050772	1	16	0.206471	0.312332	ENSSSCG00000014860
Brain	AMPA glutamate receptor complex	Gene Ontology	GO:0032281	1	16	0.206471	0.312332	ENSSSCG00000015626
Brain	regulation of cytokine production	Gene Ontology	GO:0001817	1	16	0.206471	0.312332	ENSSSCG00000002014
Brain	microtubule cytoskeleton	Gene Ontology	GO:0015630	2	62	0.214014	0.322255	ENSSSCG00000012161|ENSSSCG00000000040
Brain	RNA binding	Gene Ontology	GO:0003723	7	354	0.216669	0.322255	ENSSSCG00000013320|ENSSSCG00000013476|ENSSSCG00000008710|ENSSSCG00000011160|ENSSSCG00000006149|ENSSSCG00000006618|ENSSSCG00000001928
Brain	response to glucose	Gene Ontology	GO:0009749	1	17	0.217199	0.322255	ENSSSCG00000016011
Brain	response to retinoic acid	Gene Ontology	GO:0032526	1	17	0.217199	0.322255	ENSSSCG00000006173
Brain	cell-cell junction assembly	Gene Ontology	GO:0007043	1	17	0.217199	0.322255	ENSSSCG00000016780
Brain	amino acid transmembrane transport	Gene Ontology	GO:0003333	1	17	0.217199	0.322255	ENSSSCG00000011748
Brain	axon extension	Gene Ontology	GO:0048675	1	17	0.217199	0.322255	ENSSSCG00000016974
Brain	somatic stem cell population maintenance	Gene Ontology	GO:0035019	1	17	0.217199	0.322255	ENSSSCG00000004384
Brain	regulation of multicellular organism growth	Gene Ontology	GO:0040014	1	17	0.217199	0.322255	ENSSSCG00000011412
Brain	response to ischemia	Gene Ontology	GO:0002931	1	17	0.217199	0.322255	ENSSSCG00000029567
Brain	calcium ion transmembrane transport	Gene Ontology	GO:0070588	2	63	0.218979	0.324273	ENSSSCG00000029073|ENSSSCG00000011412
Brain	chemoattractant activity	Gene Ontology	GO:0042056	1	18	0.227783	0.334746	ENSSSCG00000023032
Brain	endoribonuclease activity	Gene Ontology	GO:0004521	1	18	0.227783	0.334746	ENSSSCG00000012367
Brain	inner ear development	Gene Ontology	GO:0048839	1	18	0.227783	0.334746	ENSSSCG00000016011
Brain	regulation of exocytosis	Gene Ontology	GO:0017157	1	18	0.227783	0.334746	ENSSSCG00000015401
Brain	establishment of mitotic spindle orientation	Gene Ontology	GO:0000132	1	19	0.238225	0.340384	ENSSSCG00000013320
Brain	cognition	Gene Ontology	GO:0050890	1	19	0.238225	0.340384	ENSSSCG00000008710
Brain	anion transmembrane transport	Gene Ontology	GO:0098656	1	19	0.238225	0.340384	ENSSSCG00000015893
Brain	phosphoprotein binding	Gene Ontology	GO:0051219	1	19	0.238225	0.340384	ENSSSCG00000009203
Brain	lens development in camera-type eye	Gene Ontology	GO:0002088	1	19	0.238225	0.340384	ENSSSCG00000013320
Brain	regulation of cell growth	Gene Ontology	GO:0001558	1	19	0.238225	0.340384	ENSSSCG00000005360
Brain	phosphatidylinositol-3,5-bisphosphate binding	Gene Ontology	GO:0080025	1	19	0.238225	0.340384	ENSSSCG00000004232
Brain	catenin complex	Gene Ontology	GO:0016342	1	19	0.238225	0.340384	ENSSSCG00000023329
Brain	negative regulation of TOR signaling	Gene Ontology	GO:0032007	1	19	0.238225	0.340384	ENSSSCG00000001775
Brain	filamentous actin	Gene Ontology	GO:0031941	1	19	0.238225	0.340384	ENSSSCG00000023329
Brain	aspartic-type endopeptidase activity	Gene Ontology	GO:0004190	1	19	0.238225	0.340384	ENSSSCG00000015401
Brain	negative regulation of endothelial cell apoptotic process	Gene Ontology	GO:2000352	1	19	0.238225	0.340384	ENSSSCG00000023032
Brain	Golgi stack	Gene Ontology	GO:0005795	1	19	0.238225	0.340384	ENSSSCG00000016176
Brain	Hsp70 protein binding	Gene Ontology	GO:0030544	1	19	0.238225	0.340384	ENSSSCG00000009203
Brain	regulation of signal transduction	Gene Ontology	GO:0009966	1	19	0.238225	0.340384	ENSSSCG00000005360
Brain	calmodulin binding	Gene Ontology	GO:0005516	2	67	0.238925	0.340754	ENSSSCG00000014860|ENSSSCG00000025416
Brain	protein tyrosine phosphatase activity	Gene Ontology	GO:0004725	2	68	0.243928	0.344233	ENSSSCG00000016614|ENSSSCG00000013358
Brain	negative regulation of canonical Wnt signaling pathway	Gene Ontology	GO:0090090	2	68	0.243928	0.344233	ENSSSCG00000023329|ENSSSCG00000003423
Brain	activation of MAPKK activity	Gene Ontology	GO:0000186	1	20	0.248526	0.344233	ENSSSCG00000004119
Brain	regulation of cytokinesis	Gene Ontology	GO:0032465	1	20	0.248526	0.344233	ENSSSCG00000013505
Brain	regulation of neuron projection development	Gene Ontology	GO:0010975	1	20	0.248526	0.344233	ENSSSCG00000015891
Brain	establishment of cell polarity	Gene Ontology	GO:0030010	1	20	0.248526	0.344233	ENSSSCG00000016151
Brain	alpha-tubulin binding	Gene Ontology	GO:0043014	1	20	0.248526	0.344233	ENSSSCG00000009203
Brain	regulation of microtubule cytoskeleton organization	Gene Ontology	GO:0070507	1	20	0.248526	0.344233	ENSSSCG00000014860
Brain	perikaryon	Gene Ontology	GO:0043204	1	20	0.248526	0.344233	ENSSSCG00000028373
Brain	positive regulation of glucose import	Gene Ontology	GO:0046326	1	20	0.248526	0.344233	ENSSSCG00000013296
Brain	forebrain development	Gene Ontology	GO:0030900	1	20	0.248526	0.344233	ENSSSCG00000003423
Brain	cellular response to mechanical stimulus	Gene Ontology	GO:0071260	1	20	0.248526	0.344233	ENSSSCG00000013031
Brain	phosphatidylcholine binding	Gene Ontology	GO:0031210	1	20	0.248526	0.344233	ENSSSCG00000009301
Brain	photoreceptor outer segment	Gene Ontology	GO:0001750	1	20	0.248526	0.344233	ENSSSCG00000016974
Brain	peptidyl-tyrosine dephosphorylation	Gene Ontology	GO:0035335	2	69	0.248935	0.344233	ENSSSCG00000016614|ENSSSCG00000013358
Brain	proton transmembrane transport	Gene Ontology	GO:1902600	2	69	0.248935	0.344233	ENSSSCG00000003045|ENSSSCG00000015893
Brain	peptidyl-tyrosine phosphorylation	Gene Ontology	GO:0018108	2	69	0.248935	0.344233	ENSSSCG00000003523|ENSSSCG00000008919
Brain	spleen development	Gene Ontology	GO:0048536	1	21	0.258689	0.353297	ENSSSCG00000029073
Brain	dendrite development	Gene Ontology	GO:0016358	1	21	0.258689	0.353297	ENSSSCG00000011487
Brain	voltage-gated calcium channel activity	Gene Ontology	GO:0005245	1	21	0.258689	0.353297	ENSSSCG00000011412
Brain	glycolytic process	Gene Ontology	GO:0006096	1	21	0.258689	0.353297	ENSSSCG00000028373
Brain	phosphatidylinositol 3-kinase signaling	Gene Ontology	GO:0014065	1	21	0.258689	0.353297	ENSSSCG00000016239
Brain	regulation of heart rate by cardiac conduction	Gene Ontology	GO:0086091	1	21	0.258689	0.353297	ENSSSCG00000001920
Brain	negative regulation of neuron projection development	Gene Ontology	GO:0010977	1	21	0.258689	0.353297	ENSSSCG00000006160
Brain	phosphatase activity	Gene Ontology	GO:0016791	1	22	0.268715	0.364415	ENSSSCG00000005393
Brain	cation channel activity	Gene Ontology	GO:0005261	1	22	0.268715	0.364415	ENSSSCG00000016153
Brain	cell projection	Gene Ontology	GO:0042995	1	22	0.268715	0.364415	ENSSSCG00000011060
Brain	endoplasmic reticulum organization	Gene Ontology	GO:0007029	1	22	0.268715	0.364415	ENSSSCG00000005020
Brain	membrane	Gene Ontology	GO:0016020	7	382	0.273346	0.370046	ENSSSCG00000009203|ENSSSCG00000003777|ENSSSCG00000008889|ENSSSCG00000007083|ENSSSCG00000011543|ENSSSCG00000009883|ENSSSCG00000029567
Brain	positive chemotaxis	Gene Ontology	GO:0050918	1	23	0.278605	0.372498	ENSSSCG00000023032
Brain	regulation of RNA splicing	Gene Ontology	GO:0043484	1	23	0.278605	0.372498	ENSSSCG00000009845
Brain	negative regulation of protein phosphorylation	Gene Ontology	GO:0001933	1	23	0.278605	0.372498	ENSSSCG00000013320
Brain	SH2 domain binding	Gene Ontology	GO:0042169	1	23	0.278605	0.372498	ENSSSCG00000012292
Brain	phospholipase C-activating G protein-coupled receptor signaling pathway	Gene Ontology	GO:0007200	1	23	0.278605	0.372498	ENSSSCG00000001481
Brain	vesicle fusion	Gene Ontology	GO:0006906	1	23	0.278605	0.372498	ENSSSCG00000006506
Brain	cholesterol binding	Gene Ontology	GO:0015485	1	23	0.278605	0.372498	ENSSSCG00000012292
Brain	lamellipodium	Gene Ontology	GO:0030027	2	75	0.279012	0.372498	ENSSSCG00000004404|ENSSSCG00000006160
Brain	outflow tract morphogenesis	Gene Ontology	GO:0003151	1	24	0.288363	0.381686	ENSSSCG00000008889
Brain	cell fate commitment	Gene Ontology	GO:0045165	1	24	0.288363	0.381686	ENSSSCG00000004384
Brain	E-box binding	Gene Ontology	GO:0070888	1	24	0.288363	0.381686	ENSSSCG00000016011
Brain	adenylate cyclase-inhibiting G protein-coupled receptor signaling pathway	Gene Ontology	GO:0007193	1	24	0.288363	0.381686	ENSSSCG00000017249
Brain	negative regulation of extrinsic apoptotic signaling pathway	Gene Ontology	GO:2001237	1	24	0.288363	0.381686	ENSSSCG00000023032
Brain	axon cytoplasm	Gene Ontology	GO:1904115	1	25	0.29799	0.389756	ENSSSCG00000006526
Brain	cis-Golgi network	Gene Ontology	GO:0005801	1	25	0.29799	0.389756	ENSSSCG00000014860
Brain	keratinocyte differentiation	Gene Ontology	GO:0030216	1	25	0.29799	0.389756	ENSSSCG00000013320
Brain	symporter activity	Gene Ontology	GO:0015293	1	25	0.29799	0.389756	ENSSSCG00000014447
Brain	peroxisomal membrane	Gene Ontology	GO:0005778	1	25	0.29799	0.389756	ENSSSCG00000011766
Brain	blood vessel development	Gene Ontology	GO:0001568	1	25	0.29799	0.389756	ENSSSCG00000013320
Brain	cytoplasmic microtubule	Gene Ontology	GO:0005881	1	25	0.29799	0.389756	ENSSSCG00000023329
Brain	GTPase activity	Gene Ontology	GO:0003924	4	201	0.300299	0.392114	ENSSSCG00000024233|ENSSSCG00000012658|ENSSSCG00000000040|ENSSSCG00000005020
Brain	signaling receptor activity	Gene Ontology	GO:0038023	2	80	0.304023	0.396306	ENSSSCG00000003640|ENSSSCG00000011756
Brain	sperm flagellum	Gene Ontology	GO:0036126	1	26	0.307487	0.39747	ENSSSCG00000001705
Brain	positive regulation of inflammatory response	Gene Ontology	GO:0050729	1	26	0.307487	0.39747	ENSSSCG00000009203
Brain	protein N-linked glycosylation	Gene Ontology	GO:0006487	1	26	0.307487	0.39747	ENSSSCG00000017170
Brain	neuromuscular process controlling balance	Gene Ontology	GO:0050885	1	26	0.307487	0.39747	ENSSSCG00000002014
Brain	somitogenesis	Gene Ontology	GO:0001756	1	26	0.307487	0.39747	ENSSSCG00000009445
Brain	Rab GTPase binding	Gene Ontology	GO:0017137	2	82	0.313989	0.405197	ENSSSCG00000009883|ENSSSCG00000021453
Brain	RNA processing	Gene Ontology	GO:0006396	1	27	0.316856	0.40686	ENSSSCG00000011160
Brain	fatty acid metabolic process	Gene Ontology	GO:0006631	1	27	0.316856	0.40686	ENSSSCG00000009203
Brain	protein secretion	Gene Ontology	GO:0009306	1	27	0.316856	0.40686	ENSSSCG00000007490
Brain	actin cytoskeleton organization	Gene Ontology	GO:0030036	2	84	0.323923	0.415245	ENSSSCG00000000748|ENSSSCG00000004404
Brain	mRNA processing	Gene Ontology	GO:0006397	1	28	0.326099	0.415279	ENSSSCG00000009845
Brain	cytoplasmic microtubule organization	Gene Ontology	GO:0031122	1	28	0.326099	0.415279	ENSSSCG00000013505
Brain	protein destabilization	Gene Ontology	GO:0031648	1	28	0.326099	0.415279	ENSSSCG00000009203
Brain	nuclear receptor transcription coactivator activity	Gene Ontology	GO:0030374	1	28	0.326099	0.415279	ENSSSCG00000012541
Brain	cellular response to cAMP	Gene Ontology	GO:0071320	1	29	0.335217	0.425489	ENSSSCG00000001920
Brain	regulation of protein localization	Gene Ontology	GO:0032880	1	29	0.335217	0.425489	ENSSSCG00000026754
Brain	trans-Golgi network	Gene Ontology	GO:0005802	2	87	0.338755	0.429275	ENSSSCG00000016176|ENSSSCG00000004232
Brain	RNA polymerase II transcription regulator complex	Gene Ontology	GO:0090575	1	30	0.344213	0.434056	ENSSSCG00000016011
Brain	phosphatidylinositol-mediated signaling	Gene Ontology	GO:0048015	1	30	0.344213	0.434056	ENSSSCG00000029744
Brain	nucleosome assembly	Gene Ontology	GO:0006334	1	30	0.344213	0.434056	ENSSSCG00000012415
Brain	lateral plasma membrane	Gene Ontology	GO:0016328	1	31	0.353087	0.440931	ENSSSCG00000024892
Brain	lysosome organization	Gene Ontology	GO:0007040	1	31	0.353087	0.440931	ENSSSCG00000004232
Brain	negative regulation of BMP signaling pathway	Gene Ontology	GO:0030514	1	31	0.353087	0.440931	ENSSSCG00000015626
Brain	negative regulation of cysteine-type endopeptidase activity involved in apoptotic process	Gene Ontology	GO:0043154	1	31	0.353087	0.440931	ENSSSCG00000009203
Brain	thymus development	Gene Ontology	GO:0048538	1	31	0.353087	0.440931	ENSSSCG00000029073
Brain	anatomical structure development	Gene Ontology	GO:0048856	1	31	0.353087	0.440931	ENSSSCG00000004384
Brain	scaffold protein binding	Gene Ontology	GO:0097110	1	32	0.361842	0.450409	ENSSSCG00000011756
Brain	regulation of autophagy	Gene Ontology	GO:0010506	1	32	0.361842	0.450409	ENSSSCG00000024233
Brain	peptidyl-serine phosphorylation	Gene Ontology	GO:0018105	2	92	0.363246	0.451429	ENSSSCG00000003256|ENSSSCG00000025416
Brain	negative regulation of epithelial cell proliferation	Gene Ontology	GO:0050680	1	33	0.37048	0.456748	ENSSSCG00000013320
Brain	intracellular anatomical structure	Gene Ontology	GO:0005622	1	33	0.37048	0.456748	ENSSSCG00000025416
Brain	extrinsic component of membrane	Gene Ontology	GO:0019898	1	33	0.37048	0.456748	ENSSSCG00000008710
Brain	cation transmembrane transport	Gene Ontology	GO:0098655	1	33	0.37048	0.456748	ENSSSCG00000016153
Brain	endosomal transport	Gene Ontology	GO:0016197	1	33	0.37048	0.456748	ENSSSCG00000024892
Brain	apoptotic process	Gene Ontology	GO:0006915	2	94	0.372949	0.45906	ENSSSCG00000009203|ENSSSCG00000024892
Brain	positive regulation of endothelial cell proliferation	Gene Ontology	GO:0001938	1	34	0.379	0.463556	ENSSSCG00000023032
Brain	copper ion binding	Gene Ontology	GO:0005507	1	34	0.379	0.463556	ENSSSCG00000009203
Brain	regulation of actin cytoskeleton organization	Gene Ontology	GO:0032956	1	34	0.379	0.463556	ENSSSCG00000008919
Brain	secretory granule	Gene Ontology	GO:0030141	1	34	0.379	0.463556	ENSSSCG00000023032
Brain	histone binding	Gene Ontology	GO:0042393	2	96	0.382593	0.467211	ENSSSCG00000009203|ENSSSCG00000012415
Brain	zinc ion binding	Gene Ontology	GO:0008270	8	502	0.384023	0.468217	ENSSSCG00000009203|ENSSSCG00000016176|ENSSSCG00000006266|ENSSSCG00000003256|ENSSSCG00000004384|ENSSSCG00000005025|ENSSSCG00000006526|ENSSSCG00000029334
Brain	regulation of GTPase activity	Gene Ontology	GO:0043087	1	35	0.387407	0.470857	ENSSSCG00000008919
Brain	collagen binding	Gene Ontology	GO:0005518	1	35	0.387407	0.470857	ENSSSCG00000014389
Brain	neuron projection morphogenesis	Gene Ontology	GO:0048812	1	36	0.395699	0.479429	ENSSSCG00000016239
Brain	protein processing	Gene Ontology	GO:0016485	1	36	0.395699	0.479429	ENSSSCG00000007083
Brain	RNA phosphodiester bond hydrolysis, endonucleolytic	Gene Ontology	GO:0090502	1	37	0.403881	0.487812	ENSSSCG00000012367
Brain	microtubule motor activity	Gene Ontology	GO:0003777	1	37	0.403881	0.487812	ENSSSCG00000016401
Brain	positive regulation of nucleic acid-templated transcription	Gene Ontology	GO:1903508	1	38	0.411951	0.495239	ENSSSCG00000012541
Brain	cellular response to oxidative stress	Gene Ontology	GO:0034599	1	38	0.411951	0.495239	ENSSSCG00000009203
Brain	mitochondrial membrane	Gene Ontology	GO:0031966	1	38	0.411951	0.495239	ENSSSCG00000026754
Brain	manganese ion binding	Gene Ontology	GO:0030145	1	39	0.419914	0.50169	ENSSSCG00000017170
Brain	mitochondrion organization	Gene Ontology	GO:0007005	1	39	0.419914	0.50169	ENSSSCG00000006173
Brain	positive regulation of MAPK cascade	Gene Ontology	GO:0043410	1	39	0.419914	0.50169	ENSSSCG00000003523
Brain	intercellular bridge	Gene Ontology	GO:0045171	1	39	0.419914	0.50169	ENSSSCG00000023329
Brain	transmembrane receptor protein tyrosine kinase activity	Gene Ontology	GO:0004714	1	40	0.427769	0.508716	ENSSSCG00000008919
Brain	smoothened signaling pathway	Gene Ontology	GO:0007224	1	40	0.427769	0.508716	ENSSSCG00000013320
Brain	positive regulation of protein catabolic process	Gene Ontology	GO:0045732	1	40	0.427769	0.508716	ENSSSCG00000023329
Brain	cellular protein localization	Gene Ontology	GO:0034613	1	41	0.435518	0.516342	ENSSSCG00000000040
Brain	lipid catabolic process	Gene Ontology	GO:0016042	1	41	0.435518	0.516342	ENSSSCG00000029744
Brain	T cell receptor signaling pathway	Gene Ontology	GO:0050852	1	42	0.443162	0.522202	ENSSSCG00000029073
Brain	MAPK cascade	Gene Ontology	GO:0000165	1	42	0.443162	0.522202	ENSSSCG00000023032
Brain	skeletal system development	Gene Ontology	GO:0001501	1	42	0.443162	0.522202	ENSSSCG00000006477
Brain	activation of cysteine-type endopeptidase activity involved in apoptotic process	Gene Ontology	GO:0006919	1	42	0.443162	0.522202	ENSSSCG00000009203
Brain	GTP binding	Gene Ontology	GO:0005525	4	249	0.446649	0.52551	ENSSSCG00000024233|ENSSSCG00000012658|ENSSSCG00000000040|ENSSSCG00000005020
Brain	recycling endosome	Gene Ontology	GO:0055037	1	43	0.450704	0.52787	ENSSSCG00000000978
Brain	activation of MAPK activity	Gene Ontology	GO:0000187	1	43	0.450704	0.52787	ENSSSCG00000004119
Brain	kinase binding	Gene Ontology	GO:0019900	1	43	0.450704	0.52787	ENSSSCG00000008710
Brain	regulation of gene expression	Gene Ontology	GO:0010468	2	112	0.457194	0.534661	ENSSSCG00000009228|ENSSSCG00000029567
Brain	BMP signaling pathway	Gene Ontology	GO:0030509	1	44	0.458144	0.534963	ENSSSCG00000012541
Brain	beta-catenin binding	Gene Ontology	GO:0008013	1	45	0.465484	0.541896	ENSSSCG00000023329
Brain	lung development	Gene Ontology	GO:0030324	1	45	0.465484	0.541896	ENSSSCG00000012705
Brain	actin binding	Gene Ontology	GO:0003779	2	115	0.470608	0.546212	ENSSSCG00000009203|ENSSSCG00000004404
Brain	negative regulation of angiogenesis	Gene Ontology	GO:0016525	1	46	0.472725	0.546212	ENSSSCG00000001775
Brain	hematopoietic progenitor cell differentiation	Gene Ontology	GO:0002244	1	46	0.472725	0.546212	ENSSSCG00000016614
Brain	microtubule-based movement	Gene Ontology	GO:0007018	1	46	0.472725	0.546212	ENSSSCG00000016401
Brain	positive regulation of kinase activity	Gene Ontology	GO:0033674	1	46	0.472725	0.546212	ENSSSCG00000008919
Brain	cell differentiation	Gene Ontology	GO:0030154	3	187	0.474841	0.546433	ENSSSCG00000004384|ENSSSCG00000012415|ENSSSCG00000015953
Brain	actin cytoskeleton	Gene Ontology	GO:0015629	2	116	0.475036	0.546433	ENSSSCG00000009203|ENSSSCG00000008250
Brain	extracellular matrix	Gene Ontology	GO:0031012	2	116	0.475036	0.546433	ENSSSCG00000006477|ENSSSCG00000000131
Brain	exocytosis	Gene Ontology	GO:0006887	1	47	0.479868	0.547914	ENSSSCG00000021453
Brain	response to lipopolysaccharide	Gene Ontology	GO:0032496	1	47	0.479868	0.547914	ENSSSCG00000009203
Brain	positive regulation of peptidyl-serine phosphorylation	Gene Ontology	GO:0033138	1	47	0.479868	0.547914	ENSSSCG00000009203
Brain	regulation of cell migration	Gene Ontology	GO:0030334	1	47	0.479868	0.547914	ENSSSCG00000013320
Brain	molecular adaptor activity	Gene Ontology	GO:0060090	1	47	0.479868	0.547914	ENSSSCG00000000040
Brain	DNA-binding transcription factor activity, RNA polymerase II-specific	Gene Ontology	GO:0000981	4	262	0.485098	0.553069	ENSSSCG00000009520|ENSSSCG00000012705|ENSSSCG00000015953|ENSSSCG00000012040
Brain	mitotic cell cycle	Gene Ontology	GO:0000278	1	49	0.493867	0.562237	ENSSSCG00000003271
Brain	positive regulation of DNA-binding transcription factor activity	Gene Ontology	GO:0051091	1	50	0.500725	0.567537	ENSSSCG00000016011
Brain	vesicle	Gene Ontology	GO:0031982	1	50	0.500725	0.567537	ENSSSCG00000024233
Brain	double-stranded RNA binding	Gene Ontology	GO:0003725	1	50	0.500725	0.567537	ENSSSCG00000011160
Brain	chromatin binding	Gene Ontology	GO:0003682	4	269	0.505364	0.571956	ENSSSCG00000013320|ENSSSCG00000011487|ENSSSCG00000012415|ENSSSCG00000016011
Brain	ion channel binding	Gene Ontology	GO:0044325	1	51	0.50749	0.573524	ENSSSCG00000021453
Brain	DNA-binding transcription factor activity	Gene Ontology	GO:0003700	3	198	0.512255	0.578063	ENSSSCG00000004384|ENSSSCG00000015953|ENSSSCG00000011487
Brain	cytoskeleton organization	Gene Ontology	GO:0007010	1	55	0.533653	0.601332	ENSSSCG00000015401
Brain	magnesium ion binding	Gene Ontology	GO:0000287	2	130	0.534595	0.601517	ENSSSCG00000009203|ENSSSCG00000028373
Brain	protein import into nucleus	Gene Ontology	GO:0006606	1	58	0.552363	0.619705	ENSSSCG00000029037
Brain	transcription by RNA polymerase II	Gene Ontology	GO:0006366	1	58	0.552363	0.619705	ENSSSCG00000013320
Brain	negative regulation of transcription by RNA polymerase II	Gene Ontology	GO:0000122	6	437	0.554964	0.62172	ENSSSCG00000013320|ENSSSCG00000004384|ENSSSCG00000015953|ENSSSCG00000011487|ENSSSCG00000015891|ENSSSCG00000029334
Brain	positive regulation of gene expression	Gene Ontology	GO:0010628	2	137	0.562602	0.629365	ENSSSCG00000029037|ENSSSCG00000016022
Brain	activation of GTPase activity	Gene Ontology	GO:0090630	1	60	0.56442	0.629577	ENSSSCG00000023329
Brain	positive regulation of angiogenesis	Gene Ontology	GO:0045766	1	60	0.56442	0.629577	ENSSSCG00000004384
Brain	late endosome	Gene Ontology	GO:0005770	1	61	0.570327	0.635248	ENSSSCG00000024892
Brain	lipid binding	Gene Ontology	GO:0008289	1	62	0.576153	0.640815	ENSSSCG00000004234
Brain	endoplasmic reticulum membrane	Gene Ontology	GO:0005789	3	219	0.579556	0.643674	ENSSSCG00000029037|ENSSSCG00000002014|ENSSSCG00000025013
Brain	extracellular space	Gene Ontology	GO:0005615	9	676	0.581734	0.645165	ENSSSCG00000009203|ENSSSCG00000008166|ENSSSCG00000005360|ENSSSCG00000015508|ENSSSCG00000023032|ENSSSCG00000007490|ENSSSCG00000000131|ENSSSCG00000007083|ENSSSCG00000015626
Brain	negative regulation of cell growth	Gene Ontology	GO:0030308	1	64	0.587572	0.650707	ENSSSCG00000001775
Brain	histone deacetylase binding	Gene Ontology	GO:0042826	1	65	0.593166	0.655962	ENSSSCG00000004384
Brain	negative regulation of cell population proliferation	Gene Ontology	GO:0008285	2	147	0.600492	0.662792	ENSSSCG00000001775|ENSSSCG00000011487
Brain	nucleus	Gene Ontology	GO:0005634	28	2110	0.601057	0.662792	ENSSSCG00000009203|ENSSSCG00000002730|ENSSSCG00000029037|ENSSSCG00000012415|ENSSSCG00000016022|ENSSSCG00000016780|ENSSSCG00000029334|ENSSSCG00000012705|ENSSSCG00000013476|ENSSSCG00000006266|ENSSSCG00000003256|ENSSSCG00000004384|ENSSSCG00000009228|ENSSSCG00000003045|ENSSSCG00000006149|ENSSSCG00000015953|ENSSSCG00000001928|ENSSSCG00000016011|ENSSSCG00000009520|ENSSSCG00000003481|ENSSSCG00000012367|…
Brain	small GTPase mediated signal transduction	Gene Ontology	GO:0007264	1	67	0.604129	0.665231	ENSSSCG00000011416
Brain	protein dephosphorylation	Gene Ontology	GO:0006470	1	68	0.6095	0.67019	ENSSSCG00000016614
Brain	protein glycosylation	Gene Ontology	GO:0006486	1	69	0.614798	0.674098	ENSSSCG00000015259
Brain	protein homooligomerization	Gene Ontology	GO:0051260	1	69	0.614798	0.674098	ENSSSCG00000005020
Brain	nuclear body	Gene Ontology	GO:0016604	2	157	0.635872	0.696217	ENSSSCG00000009520|ENSSSCG00000006618
Brain	integrin binding	Gene Ontology	GO:0005178	1	76	0.649935	0.709604	ENSSSCG00000016614
Brain	transmembrane receptor protein tyrosine kinase signaling pathway	Gene Ontology	GO:0007169	1	76	0.649935	0.709604	ENSSSCG00000008919
Brain	protein autophosphorylation	Gene Ontology	GO:0046777	1	77	0.654687	0.713785	ENSSSCG00000003523
Brain	guanyl-nucleotide exchange factor activity	Gene Ontology	GO:0005085	1	80	0.668562	0.727885	ENSSSCG00000011416
Brain	midbody	Gene Ontology	GO:0030496	1	81	0.673062	0.730436	ENSSSCG00000023329
Brain	membrane raft	Gene Ontology	GO:0045121	1	81	0.673062	0.730436	ENSSSCG00000000978
Brain	identical protein binding	Gene Ontology	GO:0042802	7	574	0.67374	0.730436	ENSSSCG00000009203|ENSSSCG00000015891|ENSSSCG00000013505|ENSSSCG00000005020|ENSSSCG00000000978|ENSSSCG00000001920|ENSSSCG00000012292
Brain	nuclear chromatin	Gene Ontology	GO:0000790	2	169	0.675049	0.73083	ENSSSCG00000013320|ENSSSCG00000011487
Brain	cell surface	Gene Ontology	GO:0009986	3	256	0.683037	0.738444	ENSSSCG00000013296|ENSSSCG00000011756|ENSSSCG00000011577
Brain	oxidoreductase activity	Gene Ontology	GO:0016491	1	84	0.686202	0.739797	ENSSSCG00000009203
Brain	collagen-containing extracellular matrix	Gene Ontology	GO:0062023	1	84	0.686202	0.739797	ENSSSCG00000015508
Brain	carbohydrate metabolic process	Gene Ontology	GO:0005975	1	85	0.690464	0.743355	ENSSSCG00000015259
Brain	protein-containing complex binding	Gene Ontology	GO:0044877	1	86	0.694669	0.745804	ENSSSCG00000000978
Brain	cytokine activity	Gene Ontology	GO:0005125	1	86	0.694669	0.745804	ENSSSCG00000023032
Brain	ubiquitin-protein transferase activity	Gene Ontology	GO:0004842	1	87	0.698817	0.749217	ENSSSCG00000016176
Brain	angiogenesis	Gene Ontology	GO:0001525	1	88	0.702908	0.751519	ENSSSCG00000023032
Brain	endocytosis	Gene Ontology	GO:0006897	1	88	0.702908	0.751519	ENSSSCG00000003848
Brain	proteasome-mediated ubiquitin-dependent protein catabolic process	Gene Ontology	GO:0043161	1	93	0.722551	0.771453	ENSSSCG00000005025
Brain	nuclear speck	Gene Ontology	GO:0016607	2	186	0.724633	0.772608	ENSSSCG00000012541|ENSSSCG00000003366
Brain	protein dimerization activity	Gene Ontology	GO:0046983	1	94	0.726322	0.773343	ENSSSCG00000012040
Brain	extracellular matrix organization	Gene Ontology	GO:0030198	1	95	0.730042	0.776234	ENSSSCG00000004384
Brain	positive regulation of transcription by RNA polymerase II	Gene Ontology	GO:0045944	7	620	0.747852	0.794079	ENSSSCG00000013320|ENSSSCG00000016011|ENSSSCG00000004384|ENSSSCG00000011487|ENSSSCG00000012705|ENSSSCG00000015891|ENSSSCG00000015953
Brain	G protein-coupled receptor activity	Gene Ontology	GO:0004930	6	539	0.74977	0.794495	ENSSSCG00000017249|ENSSSCG00000029037|ENSSSCG00000015442|ENSSSCG00000001481|ENSSSCG00000009301|ENSSSCG00000001938
Brain	nuclear membrane	Gene Ontology	GO:0031965	1	101	0.751327	0.794495	ENSSSCG00000016684
Brain	protein domain specific binding	Gene Ontology	GO:0019904	1	101	0.751327	0.794495	ENSSSCG00000005025
Brain	multicellular organism development	Gene Ontology	GO:0007275	1	102	0.754708	0.79698	ENSSSCG00000008919
Brain	positive regulation of cell migration	Gene Ontology	GO:0030335	1	103	0.758044	0.799411	ENSSSCG00000029037
Brain	protein serine/threonine kinase activity	Gene Ontology	GO:0004674	2	201	0.762954	0.803493	ENSSSCG00000003256|ENSSSCG00000025416
Brain	metal ion binding	Gene Ontology	GO:0046872	8	719	0.771448	0.811332	ENSSSCG00000015401|ENSSSCG00000016726|ENSSSCG00000003366|ENSSSCG00000016022|ENSSSCG00000005296|ENSSSCG00000009883|ENSSSCG00000015259|ENSSSCG00000012367
Brain	transcription coactivator activity	Gene Ontology	GO:0003713	1	109	0.777131	0.815092	ENSSSCG00000016011
Brain	protein kinase activity	Gene Ontology	GO:0004672	1	109	0.777131	0.815092	ENSSSCG00000030561
Brain	serine-type endopeptidase activity	Gene Ontology	GO:0004252	1	111	0.783155	0.818079	ENSSSCG00000007083
Brain	positive regulation of apoptotic process	Gene Ontology	GO:0043065	1	111	0.783155	0.818079	ENSSSCG00000016011
Brain	early endosome	Gene Ontology	GO:0005769	1	111	0.783155	0.818079	ENSSSCG00000000978
Brain	protein ubiquitination	Gene Ontology	GO:0016567	2	221	0.806827	0.84167	ENSSSCG00000005025|ENSSSCG00000016176
Brain	protein kinase binding	Gene Ontology	GO:0019901	2	222	0.80882	0.842612	ENSSSCG00000006666|ENSSSCG00000013320
Brain	cytoskeleton	Gene Ontology	GO:0005856	1	121	0.810927	0.84367	ENSSSCG00000004404
Brain	spermatogenesis	Gene Ontology	GO:0007283	1	123	0.816041	0.847849	ENSSSCG00000006618
Brain	signaling receptor binding	Gene Ontology	GO:0005102	1	124	0.818546	0.84931	ENSSSCG00000015508
Brain	intracellular signal transduction	Gene Ontology	GO:0035556	2	230	0.824114	0.853942	ENSSSCG00000003256|ENSSSCG00000009228
Brain	apical plasma membrane	Gene Ontology	GO:0016324	1	127	0.82586	0.854605	ENSSSCG00000000978
Brain	cell migration	Gene Ontology	GO:0016477	1	130	0.832881	0.860717	ENSSSCG00000023329
Brain	transcription factor binding	Gene Ontology	GO:0008134	1	131	0.835157	0.861918	ENSSSCG00000013320
Brain	lysosome	Gene Ontology	GO:0005764	1	133	0.839619	0.865368	ENSSSCG00000000978
Brain	cytoplasm	Gene Ontology	GO:0005737	23	2010	0.847832	0.872669	ENSSSCG00000016022|ENSSSCG00000016780|ENSSSCG00000012705|ENSSSCG00000013476|ENSSSCG00000009228|ENSSSCG00000003045|ENSSSCG00000009301|ENSSSCG00000000978|ENSSSCG00000006160|ENSSSCG00000016011|ENSSSCG00000005025|ENSSSCG00000016151|ENSSSCG00000015212|ENSSSCG00000003481|ENSSSCG00000011160|ENSSSCG00000011060|ENSSSCG00000016726|ENSSSCG00000004404|ENSSSCG00000014053|ENSSSCG00000009662|ENSSSCG00000001928|…
Brain	actin filament binding	Gene Ontology	GO:0051015	1	140	0.85431	0.878167	ENSSSCG00000008250
Brain	ubiquitin protein ligase binding	Gene Ontology	GO:0031625	1	143	0.860189	0.883036	ENSSSCG00000013320
Brain	protein heterodimerization activity	Gene Ontology	GO:0046982	1	146	0.865831	0.887649	ENSSSCG00000016011
Brain	sequence-specific DNA binding	Gene Ontology	GO:0043565	1	150	0.873004	0.893176	ENSSSCG00000015953
Brain	extracellular region	Gene Ontology	GO:0005576	2	261	0.873534	0.893176	ENSSSCG00000023032|ENSSSCG00000003423
Brain	negative regulation of apoptotic process	Gene Ontology	GO:0043066	1	160	0.889309	0.908106	ENSSSCG00000004384
Brain	proteolysis	Gene Ontology	GO:0006508	2	277	0.893735	0.911421	ENSSSCG00000015401|ENSSSCG00000016684
Brain	ubiquitin protein ligase activity	Gene Ontology	GO:0061630	1	167	0.899466	0.914852	ENSSSCG00000005025
Brain	external side of plasma membrane	Gene Ontology	GO:0009897	1	167	0.899466	0.914852	ENSSSCG00000011756
Brain	ATP binding	Gene Ontology	GO:0005524	10	1039	0.90803	0.922349	ENSSSCG00000016401|ENSSSCG00000003256|ENSSSCG00000016726|ENSSSCG00000003366|ENSSSCG00000009228|ENSSSCG00000003523|ENSSSCG00000025416|ENSSSCG00000030561|ENSSSCG00000003045|ENSSSCG00000008919
Brain	regulation of transcription, DNA-templated	Gene Ontology	GO:0006355	2	296	0.913833	0.927025	ENSSSCG00000012040|ENSSSCG00000006266
Brain	centrosome	Gene Ontology	GO:0005813	2	298	0.915729	0.927731	ENSSSCG00000013505|ENSSSCG00000015212
Brain	intracellular protein transport	Gene Ontology	GO:0006886	1	186	0.922598	0.933466	ENSSSCG00000009883
Brain	protein-containing complex	Gene Ontology	GO:0032991	1	201	0.93705	0.946849	ENSSSCG00000009203
Brain	protein homodimerization activity	Gene Ontology	GO:0042803	2	327	0.939177	0.94776	ENSSSCG00000005025|ENSSSCG00000006415
Brain	protein phosphorylation	Gene Ontology	GO:0006468	1	248	0.967103	0.974668	ENSSSCG00000030561
Brain	nucleolus	Gene Ontology	GO:0005730	2	398	0.973275	0.979612	ENSSSCG00000011160|ENSSSCG00000003737
Brain	cytosol	Gene Ontology	GO:0005829	15	1758	0.985473	0.990599	ENSSSCG00000009203|ENSSSCG00000017249|ENSSSCG00000002730|ENSSSCG00000013320|ENSSSCG00000011766|ENSSSCG00000003366|ENSSSCG00000003481|ENSSSCG00000004827|ENSSSCG00000011416|ENSSSCG00000017359|ENSSSCG00000023329|ENSSSCG00000000748|ENSSSCG00000006173|ENSSSCG00000011060|ENSSSCG00000011748
Brain	DNA binding	Gene Ontology	GO:0003677	1	336	0.990295	0.994153	ENSSSCG00000015953
Brain	G protein-coupled receptor signaling pathway	Gene Ontology	GO:0007186	2	566	0.996547	0.997571	ENSSSCG00000015442|ENSSSCG00000001481
Brain	mitochondrion	Gene Ontology	GO:0005739	2	583	0.99721	0.997571	ENSSSCG00000009203|ENSSSCG00000006173
Brain	nucleoplasm	Gene Ontology	GO:0005654	8	1302	0.997571	0.997571	ENSSSCG00000013320|ENSSSCG00000007083|ENSSSCG00000005393|ENSSSCG00000003481|ENSSSCG00000004827|ENSSSCG00000012705|ENSSSCG00000000748|ENSSSCG00000011748
Liver	extracellular space	Gene Ontology	GO:0005615	33	676	4.15149e-16	1.63569e-13	ENSSSCG00000002476|ENSSSCG00000029503|ENSSSCG00000009558|ENSSSCG00000004180|ENSSSCG00000009413|ENSSSCG00000023693|ENSSSCG00000026067|ENSSSCG00000010545|ENSSSCG00000015799|ENSSSCG00000024476|ENSSSCG00000010375|ENSSSCG00000008948|ENSSSCG00000014626|ENSSSCG00000013252|ENSSSCG00000015493|ENSSSCG00000010639|ENSSSCG00000027801|ENSSSCG00000028203|ENSSSCG00000003819|ENSSSCG00000004195|ENSSSCG00000024402|…
Liver	negative regulation of endopeptidase activity	Gene Ontology	GO:0010951	12	83	2.44991e-11	4.82633e-09	ENSSSCG00000015493|ENSSSCG00000027801|ENSSSCG00000002476|ENSSSCG00000011800|ENSSSCG00000011128|ENSSSCG00000024402|ENSSSCG00000005512|ENSSSCG00000011799|ENSSSCG00000010093|ENSSSCG00000005485|ENSSSCG00000011801|ENSSSCG00000011802
Liver	extracellular region	Gene Ontology	GO:0005576	17	261	1.91906e-10	2.52036e-08	ENSSSCG00000010639|ENSSSCG00000010291|ENSSSCG00000008998|ENSSSCG00000006355|ENSSSCG00000011800|ENSSSCG00000008997|ENSSSCG00000004001|ENSSSCG00000011128|ENSSSCG00000005512|ENSSSCG00000014626|ENSSSCG00000023693|ENSSSCG00000025560|ENSSSCG00000004038|ENSSSCG00000005485|ENSSSCG00000011801|ENSSSCG00000011802|ENSSSCG00000011799
Liver	serine-type endopeptidase activity	Gene Ontology	GO:0004252	12	111	5.28138e-10	5.20216e-08	ENSSSCG00000010639|ENSSSCG00000026067|ENSSSCG00000015799|ENSSSCG00000029503|ENSSSCG00000023693|ENSSSCG00000009138|ENSSSCG00000013252|ENSSSCG00000011386|ENSSSCG00000006455|ENSSSCG00000008700|ENSSSCG00000009558|ENSSSCG00000004038
Liver	blood coagulation	Gene Ontology	GO:0007596	8	29	6.72162e-10	5.29664e-08	ENSSSCG00000010639|ENSSSCG00000008998|ENSSSCG00000023693|ENSSSCG00000029503|ENSSSCG00000008997|ENSSSCG00000008700|ENSSSCG00000009558|ENSSSCG00000004038
Liver	fibrinolysis	Gene Ontology	GO:0042730	6	11	3.78705e-09	2.48683e-07	ENSSSCG00000008998|ENSSSCG00000013252|ENSSSCG00000008997|ENSSSCG00000024314|ENSSSCG00000009413|ENSSSCG00000004038
Liver	endopeptidase inhibitor activity	Gene Ontology	GO:0004866	6	16	2.20527e-08	1.24125e-06	ENSSSCG00000011801|ENSSSCG00000024402|ENSSSCG00000011799|ENSSSCG00000011800|ENSSSCG00000005512|ENSSSCG00000011802
Liver	cholesterol homeostasis	Gene Ontology	GO:0042632	7	44	2.26786e-07	1.11692e-05	ENSSSCG00000000260|ENSSSCG00000010291|ENSSSCG00000006355|ENSSSCG00000003819|ENSSSCG00000009179|ENSSSCG00000000875|ENSSSCG00000015069
Liver	membrane attack complex	Gene Ontology	GO:0005579	4	7	1.55545e-06	6.12849e-05	ENSSSCG00000005840|ENSSSCG00000005512|ENSSSCG00000003834|ENSSSCG00000003835
Liver	lipoprotein metabolic process	Gene Ontology	GO:0042157	4	7	1.55545e-06	6.12849e-05	ENSSSCG00000009179|ENSSSCG00000016746|ENSSSCG00000015069|ENSSSCG00000006355
Liver	complement activation	Gene Ontology	GO:0006956	4	8	2.31787e-06	8.3022e-05	ENSSSCG00000005840|ENSSSCG00000005512|ENSSSCG00000003834|ENSSSCG00000003835
Liver	very-low-density lipoprotein particle	Gene Ontology	GO:0034361	4	10	4.62597e-06	0.000151886	ENSSSCG00000006355|ENSSSCG00000015069|ENSSSCG00000003086|ENSSSCG00000001411
Liver	serine-type endopeptidase inhibitor activity	Gene Ontology	GO:0004867	6	48	6.11537e-06	0.000176365	ENSSSCG00000015493|ENSSSCG00000002476|ENSSSCG00000011128|ENSSSCG00000010093|ENSSSCG00000005485|ENSSSCG00000011801
Liver	plasminogen activation	Gene Ontology	GO:0031639	4	11	6.26678e-06	0.000176365	ENSSSCG00000015799|ENSSSCG00000008997|ENSSSCG00000008998|ENSSSCG00000024314
Liver	spherical high-density lipoprotein particle	Gene Ontology	GO:0034366	3	5	3.23552e-05	0.000849862	ENSSSCG00000015069|ENSSSCG00000003086|ENSSSCG00000006355
Liver	cysteine-type endopeptidase inhibitor activity	Gene Ontology	GO:0004869	4	19	3.85717e-05	0.000949828	ENSSSCG00000011800|ENSSSCG00000011799|ENSSSCG00000011802|ENSSSCG00000011801
Liver	fibrinogen complex	Gene Ontology	GO:0005577	3	6	4.82319e-05	0.00100018	ENSSSCG00000024314|ENSSSCG00000008997|ENSSSCG00000008998
Liver	positive regulation of peptide hormone secretion	Gene Ontology	GO:0090277	3	6	4.82319e-05	0.00100018	ENSSSCG00000024314|ENSSSCG00000008997|ENSSSCG00000008998
Liver	chylomicron	Gene Ontology	GO:0042627	3	6	4.82319e-05	0.00100018	ENSSSCG00000015069|ENSSSCG00000003086|ENSSSCG00000006355
Liver	hepatocyte differentiation	Gene Ontology	GO:0070365	3	7	6.84757e-05	0.00134897	ENSSSCG00000007371|ENSSSCG00000007507|ENSSSCG00000002009
Liver	oxidation-reduction process	Gene Ontology	GO:0055114	12	366	8.86816e-05	0.00166384	ENSSSCG00000010546|ENSSSCG00000009667|ENSSSCG00000028115|ENSSSCG00000008868|ENSSSCG00000025686|ENSSSCG00000017383|ENSSSCG00000021227|ENSSSCG00000023472|ENSSSCG00000000856|ENSSSCG00000014110|ENSSSCG00000005740|ENSSSCG00000030626
Liver	high-density lipoprotein particle remodeling	Gene Ontology	GO:0034375	3	9	0.000123988	0.00203548	ENSSSCG00000015069|ENSSSCG00000006355|ENSSSCG00000001411
Liver	protein polymerization	Gene Ontology	GO:0051258	3	9	0.000123988	0.00203548	ENSSSCG00000024314|ENSSSCG00000008997|ENSSSCG00000008998
Liver	platelet alpha granule	Gene Ontology	GO:0031091	3	9	0.000123988	0.00203548	ENSSSCG00000024314|ENSSSCG00000008997|ENSSSCG00000008998
Liver	positive regulation of heterotypic cell-cell adhesion	Gene Ontology	GO:0034116	3	10	0.000160187	0.00252455	ENSSSCG00000024314|ENSSSCG00000008997|ENSSSCG00000008998
Liver	triglyceride homeostasis	Gene Ontology	GO:0070328	3	12	0.000251699	0.00367294	ENSSSCG00000015069|ENSSSCG00000003819|ENSSSCG00000010291
Liver	fatty acid binding	Gene Ontology	GO:0005504	3	12	0.000251699	0.00367294	ENSSSCG00000008950|ENSSSCG00000008214|ENSSSCG00000008948
Liver	positive regulation of exocytosis	Gene Ontology	GO:0045921	3	13	0.000307868	0.00433214	ENSSSCG00000024314|ENSSSCG00000008997|ENSSSCG00000008998
Liver	cholesterol efflux	Gene Ontology	GO:0033344	3	14	0.000371529	0.00504767	ENSSSCG00000000260|ENSSSCG00000015069|ENSSSCG00000001411
Liver	response to calcium ion	Gene Ontology	GO:0051592	3	15	0.00044308	0.0056314	ENSSSCG00000024314|ENSSSCG00000008997|ENSSSCG00000008998
Liver	positive regulation of vasoconstriction	Gene Ontology	GO:0045907	3	15	0.00044308	0.0056314	ENSSSCG00000024314|ENSSSCG00000008997|ENSSSCG00000008998
Liver	negative regulation of extrinsic apoptotic signaling pathway via death domain receptors	Gene Ontology	GO:1902042	3	17	0.000611387	0.0075277	ENSSSCG00000024314|ENSSSCG00000008997|ENSSSCG00000008998
Liver	proteolysis	Gene Ontology	GO:0006508	9	277	0.000739384	0.0088278	ENSSSCG00000010639|ENSSSCG00000013252|ENSSSCG00000023693|ENSSSCG00000009138|ENSSSCG00000011386|ENSSSCG00000009413|ENSSSCG00000009558|ENSSSCG00000004038|ENSSSCG00000008700
Liver	negative regulation of endothelial cell apoptotic process	Gene Ontology	GO:2000352	3	19	0.000815747	0.00941463	ENSSSCG00000024314|ENSSSCG00000008997|ENSSSCG00000008998
Liver	signaling receptor binding	Gene Ontology	GO:0005102	6	124	0.000836325	0.00941463	ENSSSCG00000008998|ENSSSCG00000013252|ENSSSCG00000008997|ENSSSCG00000024314|ENSSSCG00000003819|ENSSSCG00000011801
Liver	platelet aggregation	Gene Ontology	GO:0070527	3	20	0.000932323	0.0102038	ENSSSCG00000024314|ENSSSCG00000008997|ENSSSCG00000008998
Liver	cell-matrix adhesion	Gene Ontology	GO:0007160	4	52	0.00128931	0.0133681	ENSSSCG00000024314|ENSSSCG00000008997|ENSSSCG00000008998|ENSSSCG00000003819
Liver	flavin adenine dinucleotide binding	Gene Ontology	GO:0050660	4	52	0.00128931	0.0133681	ENSSSCG00000015268|ENSSSCG00000023472|ENSSSCG00000025686|ENSSSCG00000009667
Liver	heme transport	Gene Ontology	GO:0015886	2	5	0.00145806	0.0140116	ENSSSCG00000011801|ENSSSCG00000014626
Liver	N,N-dimethylaniline monooxygenase activity	Gene Ontology	GO:0004499	2	5	0.00145806	0.0140116	ENSSSCG00000015268|ENSSSCG00000023472
Liver	positive regulation of leukocyte chemotaxis	Gene Ontology	GO:0002690	2	5	0.00145806	0.0140116	ENSSSCG00000010639|ENSSSCG00000029503
Liver	positive regulation of protein secretion	Gene Ontology	GO:0050714	3	24	0.00150223	0.0140924	ENSSSCG00000024314|ENSSSCG00000008997|ENSSSCG00000008998
Liver	FAD binding	Gene Ontology	GO:0071949	3	25	0.00167214	0.0153215	ENSSSCG00000025686|ENSSSCG00000002913|ENSSSCG00000009667
Liver	pyruvate metabolic process	Gene Ontology	GO:0006090	2	6	0.0019333	0.0162068	ENSSSCG00000007507|ENSSSCG00000002009
Liver	oxidoreductase activity, acting on the aldehyde or oxo group of donors, NAD or NADP as acceptor	Gene Ontology	GO:0016620	2	6	0.0019333	0.0162068	ENSSSCG00000030626|ENSSSCG00000028115
Liver	low-density lipoprotein particle	Gene Ontology	GO:0034362	2	6	0.0019333	0.0162068	ENSSSCG00000003086|ENSSSCG00000001411
Liver	blood coagulation, fibrin clot formation	Gene Ontology	GO:0072378	2	6	0.0019333	0.0162068	ENSSSCG00000008997|ENSSSCG00000024314
Liver	cell adhesion molecule binding	Gene Ontology	GO:0050839	3	27	0.00204689	0.0168016	ENSSSCG00000024314|ENSSSCG00000008997|ENSSSCG00000008998
Liver	lipid binding	Gene Ontology	GO:0008289	4	62	0.00237061	0.0183759	ENSSSCG00000009179|ENSSSCG00000017914|ENSSSCG00000003086|ENSSSCG00000006355
Liver	L-phenylalanine catabolic process	Gene Ontology	GO:0006559	2	7	0.00247189	0.0183759	ENSSSCG00000021227|ENSSSCG00000000856
Liver	high-density lipoprotein particle assembly	Gene Ontology	GO:0034380	2	7	0.00247189	0.0183759	ENSSSCG00000006355|ENSSSCG00000001411
Liver	organic acid metabolic process	Gene Ontology	GO:0006082	2	7	0.00247189	0.0183759	ENSSSCG00000015268|ENSSSCG00000010546
Liver	response to lipid	Gene Ontology	GO:0033993	2	7	0.00247189	0.0183759	ENSSSCG00000007507|ENSSSCG00000002009
Liver	scavenger receptor activity	Gene Ontology	GO:0005044	3	30	0.00270029	0.0193439	ENSSSCG00000027801|ENSSSCG00000006455|ENSSSCG00000009138
Liver	cellular iron ion homeostasis	Gene Ontology	GO:0006879	3	30	0.00270029	0.0193439	ENSSSCG00000028203|ENSSSCG00000014626|ENSSSCG00000026067
Liver	organic anion transport	Gene Ontology	GO:0015711	2	8	0.00307274	0.0216189	ENSSSCG00000013057|ENSSSCG00000028537
Liver	oxygen binding	Gene Ontology	GO:0019825	2	9	0.00373478	0.0242342	ENSSSCG00000010546|ENSSSCG00000008948
Liver	response to starvation	Gene Ontology	GO:0042594	2	9	0.00373478	0.0242342	ENSSSCG00000007507|ENSSSCG00000002009
Liver	negative regulation of blood coagulation	Gene Ontology	GO:0030195	2	9	0.00373478	0.0242342	ENSSSCG00000011802|ENSSSCG00000023693
Liver	methylation	Gene Ontology	GO:0032259	3	34	0.00375199	0.0242342	ENSSSCG00000016676|ENSSSCG00000014108|ENSSSCG00000015054
Liver	transport	Gene Ontology	GO:0006810	3	34	0.00375199	0.0242342	ENSSSCG00000008950|ENSSSCG00000027609|ENSSSCG00000008948
Liver	zinc ion binding	Gene Ontology	GO:0008270	11	502	0.00425652	0.0262095	ENSSSCG00000008950|ENSSSCG00000025560|ENSSSCG00000001234|ENSSSCG00000010545|ENSSSCG00000007371|ENSSSCG00000008948|ENSSSCG00000009413|ENSSSCG00000000875|ENSSSCG00000011801|ENSSSCG00000014108|ENSSSCG00000023684
Liver	cholesterol metabolic process	Gene Ontology	GO:0008203	3	36	0.00435911	0.0262095	ENSSSCG00000000260|ENSSSCG00000003819|ENSSSCG00000006355
Liver	enzyme inhibitor activity	Gene Ontology	GO:0004857	2	10	0.00445694	0.0262095	ENSSSCG00000028203|ENSSSCG00000028672
Liver	acute-phase response	Gene Ontology	GO:0006953	2	10	0.00445694	0.0262095	ENSSSCG00000013252|ENSSSCG00000011799
Liver	cellular response to dexamethasone stimulus	Gene Ontology	GO:0071549	2	10	0.00445694	0.0262095	ENSSSCG00000007507|ENSSSCG00000002009
Liver	FMN binding	Gene Ontology	GO:0010181	2	10	0.00445694	0.0262095	ENSSSCG00000027439|ENSSSCG00000006720
Liver	heme binding	Gene Ontology	GO:0020037	4	77	0.00496512	0.0287685	ENSSSCG00000008868|ENSSSCG00000010546|ENSSSCG00000005485|ENSSSCG00000011801
Liver	pyridoxal phosphate binding	Gene Ontology	GO:0030170	3	39	0.00537572	0.0300412	ENSSSCG00000016402|ENSSSCG00000016829|ENSSSCG00000008948
Liver	manganese ion binding	Gene Ontology	GO:0030145	3	39	0.00537572	0.0300412	ENSSSCG00000007507|ENSSSCG00000004195|ENSSSCG00000002009
Liver	heparin binding	Gene Ontology	GO:0008201	4	79	0.00541352	0.0300412	ENSSSCG00000015493|ENSSSCG00000027801|ENSSSCG00000011801|ENSSSCG00000013252
Liver	basolateral plasma membrane	Gene Ontology	GO:0016323	4	84	0.00665109	0.0358977	ENSSSCG00000009179|ENSSSCG00000027796|ENSSSCG00000004041|ENSSSCG00000000385
Liver	collagen-containing extracellular matrix	Gene Ontology	GO:0062023	4	84	0.00665109	0.0358977	ENSSSCG00000027801|ENSSSCG00000013252|ENSSSCG00000024314|ENSSSCG00000003819
Liver	zymogen activation	Gene Ontology	GO:0031638	2	13	0.00697369	0.0371302	ENSSSCG00000006455|ENSSSCG00000008700
Liver	endocytosis	Gene Ontology	GO:0006897	4	88	0.00776636	0.0407993	ENSSSCG00000027801|ENSSSCG00000000854|ENSSSCG00000006455|ENSSSCG00000009138
Liver	monooxygenase activity	Gene Ontology	GO:0004497	2	14	0.00792595	0.0410898	ENSSSCG00000015268|ENSSSCG00000023472
Liver	transmembrane transporter activity	Gene Ontology	GO:0022857	4	91	0.00867905	0.0444097	ENSSSCG00000013057|ENSSSCG00000025413|ENSSSCG00000027796|ENSSSCG00000028537
Liver	gluconeogenesis	Gene Ontology	GO:0006094	2	15	0.00893321	0.0451242	ENSSSCG00000007507|ENSSSCG00000002009
Liver	platelet activation	Gene Ontology	GO:0030168	2	16	0.00999448	0.0492228	ENSSSCG00000013252|ENSSSCG00000011801
Liver	metallocarboxypeptidase activity	Gene Ontology	GO:0004181	2	16	0.00999448	0.0492228	ENSSSCG00000009413|ENSSSCG00000010545
Liver	cellular response to glucose stimulus	Gene Ontology	GO:0071333	2	17	0.0111088	0.0527332	ENSSSCG00000007507|ENSSSCG00000002009
Liver	cellular zinc ion homeostasis	Gene Ontology	GO:0006882	2	17	0.0111088	0.0527332	ENSSSCG00000000385|ENSSSCG00000023684
Liver	embryo implantation	Gene Ontology	GO:0007566	2	17	0.0111088	0.0527332	ENSSSCG00000011386|ENSSSCG00000024402
Liver	phospholipid binding	Gene Ontology	GO:0005543	3	53	0.0119141	0.0558826	ENSSSCG00000015069|ENSSSCG00000001411|ENSSSCG00000009558
Liver	lipid transporter activity	Gene Ontology	GO:0005319	2	18	0.0122752	0.056899	ENSSSCG00000016746|ENSSSCG00000001411
Liver	transmembrane transport	Gene Ontology	GO:0055085	6	221	0.0128667	0.0589474	ENSSSCG00000004041|ENSSSCG00000013057|ENSSSCG00000027796|ENSSSCG00000028537|ENSSSCG00000025413|ENSSSCG00000021998
Liver	peroxisome	Gene Ontology	GO:0005777	3	55	0.013101	0.0593311	ENSSSCG00000027439|ENSSSCG00000016402|ENSSSCG00000006720
Liver	circadian rhythm	Gene Ontology	GO:0007623	2	19	0.0134927	0.0604103	ENSSSCG00000009179|ENSSSCG00000027609
Liver	lipid homeostasis	Gene Ontology	GO:0055088	2	21	0.0160773	0.0703829	ENSSSCG00000000875|ENSSSCG00000007371
Liver	enzyme activator activity	Gene Ontology	GO:0008047	2	21	0.0160773	0.0703829	ENSSSCG00000013252|ENSSSCG00000003086
Liver	NADP binding	Gene Ontology	GO:0050661	2	22	0.0174426	0.0755208	ENSSSCG00000015268|ENSSSCG00000023472
Liver	Golgi apparatus	Gene Ontology	GO:0005794	9	459	0.0181822	0.0778674	ENSSSCG00000009179|ENSSSCG00000016728|ENSSSCG00000003819|ENSSSCG00000017383|ENSSSCG00000008948|ENSSSCG00000027926|ENSSSCG00000011799|ENSSSCG00000023693|ENSSSCG00000011432
Liver	brush border	Gene Ontology	GO:0005903	2	23	0.0188554	0.0790321	ENSSSCG00000000260|ENSSSCG00000006693
Liver	cholesterol binding	Gene Ontology	GO:0015485	2	23	0.0188554	0.0790321	ENSSSCG00000000260|ENSSSCG00000006355
Liver	antimicrobial humoral immune response mediated by antimicrobial peptide	Gene Ontology	GO:0061844	2	27	0.0249633	0.102453	ENSSSCG00000013252|ENSSSCG00000011801
Liver	one-carbon metabolic process	Gene Ontology	GO:0006730	2	27	0.0249633	0.102453	ENSSSCG00000010337|ENSSSCG00000030626
Liver	innate immune response	Gene Ontology	GO:0045087	4	129	0.0266147	0.108105	ENSSSCG00000008997|ENSSSCG00000008998|ENSSSCG00000004181|ENSSSCG00000001234
Liver	structural molecule activity	Gene Ontology	GO:0005198	3	78	0.0315043	0.126403	ENSSSCG00000024314|ENSSSCG00000008997|ENSSSCG00000008998
Liver	adaptive immune response	Gene Ontology	GO:0002250	2	31	0.0317612	0.126403	ENSSSCG00000008997|ENSSSCG00000008998
Liver	protein homotetramerization	Gene Ontology	GO:0051289	2	33	0.0354025	0.139481	ENSSSCG00000010337|ENSSSCG00000010060
Liver	calcium ion binding	Gene Ontology	GO:0005509	8	437	0.0357553	0.139481	ENSSSCG00000010639|ENSSSCG00000029503|ENSSSCG00000023693|ENSSSCG00000013252|ENSSSCG00000000854|ENSSSCG00000009558|ENSSSCG00000010293|ENSSSCG00000010291
Liver	nuclear receptor activity	Gene Ontology	GO:0004879	2	34	0.0372809	0.142609	ENSSSCG00000000875|ENSSSCG00000007371
Liver	lipid transport	Gene Ontology	GO:0006869	2	34	0.0372809	0.142609	ENSSSCG00000003086|ENSSSCG00000006355
Liver	cell cortex	Gene Ontology	GO:0005938	2	35	0.0391968	0.143336	ENSSSCG00000008997|ENSSSCG00000008998
Liver	cellular response to insulin stimulus	Gene Ontology	GO:0032869	2	35	0.0391968	0.143336	ENSSSCG00000007507|ENSSSCG00000002009
Liver	protein processing	Gene Ontology	GO:0016485	2	36	0.0411495	0.143336	ENSSSCG00000029503|ENSSSCG00000010545
Liver	lipid metabolic process	Gene Ontology	GO:0006629	2	39	0.0472206	0.143336	ENSSSCG00000000875|ENSSSCG00000003086
Liver	mitochondrial matrix	Gene Ontology	GO:0005759	3	94	0.049442	0.143336	ENSSSCG00000007858|ENSSSCG00000014110|ENSSSCG00000024179
Liver	regulation of receptor signaling pathway via JAK-STAT	Gene Ontology	GO:0046425	1	5	0.0498402	0.143336	ENSSSCG00000011386
Liver	phospholipid transporter activity	Gene Ontology	GO:0005548	1	5	0.0498402	0.143336	ENSSSCG00000009179
Liver	negative regulation of astrocyte differentiation	Gene Ontology	GO:0048712	1	5	0.0498402	0.143336	ENSSSCG00000013252
Liver	positive regulation of ion transmembrane transporter activity	Gene Ontology	GO:0032414	1	5	0.0498402	0.143336	ENSSSCG00000006693
Liver	high-density lipoprotein particle binding	Gene Ontology	GO:0008035	1	5	0.0498402	0.143336	ENSSSCG00000006355
Liver	beta-glucosidase activity	Gene Ontology	GO:0008422	1	5	0.0498402	0.143336	ENSSSCG00000008754
Liver	negative regulation of interferon-gamma-mediated signaling pathway	Gene Ontology	GO:0060336	1	5	0.0498402	0.143336	ENSSSCG00000004195
Liver	insulin-like growth factor II binding	Gene Ontology	GO:0031995	1	5	0.0498402	0.143336	ENSSSCG00000016728
Liver	protein-chromophore linkage	Gene Ontology	GO:0018298	1	5	0.0498402	0.143336	ENSSSCG00000005485
Liver	organic cation transmembrane transporter activity	Gene Ontology	GO:0015101	1	5	0.0498402	0.143336	ENSSSCG00000004041
Liver	positive regulation of immunoglobulin production	Gene Ontology	GO:0002639	1	5	0.0498402	0.143336	ENSSSCG00000014626
Liver	NAD(P)H oxidase H2O2-forming activity	Gene Ontology	GO:0016174	1	5	0.0498402	0.143336	ENSSSCG00000025686
Liver	mammary duct terminal end bud growth	Gene Ontology	GO:0060763	1	5	0.0498402	0.143336	ENSSSCG00000011386
Liver	regulation of Cdc42 protein signal transduction	Gene Ontology	GO:0032489	1	5	0.0498402	0.143336	ENSSSCG00000015069
Liver	glycerol metabolic process	Gene Ontology	GO:0006071	1	5	0.0498402	0.143336	ENSSSCG00000003819
Liver	negative regulation of cytokine production involved in inflammatory response	Gene Ontology	GO:1900016	1	5	0.0498402	0.143336	ENSSSCG00000013252
Liver	positive regulation of blood coagulation	Gene Ontology	GO:0030194	1	5	0.0498402	0.143336	ENSSSCG00000013252
Liver	negative regulation of cell adhesion mediated by integrin	Gene Ontology	GO:0033629	1	5	0.0498402	0.143336	ENSSSCG00000011801
Liver	organic cation transport	Gene Ontology	GO:0015695	1	5	0.0498402	0.143336	ENSSSCG00000004041
Liver	drug metabolic process	Gene Ontology	GO:0017144	1	5	0.0498402	0.143336	ENSSSCG00000015268
Liver	sterol esterase activity	Gene Ontology	GO:0004771	1	5	0.0498402	0.143336	ENSSSCG00000024476
Liver	bile acid binding	Gene Ontology	GO:0032052	1	5	0.0498402	0.143336	ENSSSCG00000000875
Liver	hyaluronan metabolic process	Gene Ontology	GO:0030212	1	5	0.0498402	0.143336	ENSSSCG00000011128
Liver	beta-galactosidase activity	Gene Ontology	GO:0004565	1	5	0.0498402	0.143336	ENSSSCG00000008754
Liver	negative regulation of proteolysis	Gene Ontology	GO:0045861	1	5	0.0498402	0.143336	ENSSSCG00000013252
Liver	lipoprotein transport	Gene Ontology	GO:0042953	1	5	0.0498402	0.143336	ENSSSCG00000009179
Liver	self proteolysis	Gene Ontology	GO:0097264	1	5	0.0498402	0.143336	ENSSSCG00000026067
Liver	mRNA modification	Gene Ontology	GO:0016556	1	5	0.0498402	0.143336	ENSSSCG00000010431
Liver	metabolic process	Gene Ontology	GO:0008152	1	5	0.0498402	0.143336	ENSSSCG00000014626
Liver	extracellular matrix structural constituent	Gene Ontology	GO:0005201	2	41	0.0514381	0.143737	ENSSSCG00000027801|ENSSSCG00000010293
Liver	lipid catabolic process	Gene Ontology	GO:0016042	2	41	0.0514381	0.143737	ENSSSCG00000010291|ENSSSCG00000024476
Liver	external side of plasma membrane	Gene Ontology	GO:0009897	4	167	0.0577334	0.143737	ENSSSCG00000024314|ENSSSCG00000008997|ENSSSCG00000008998|ENSSSCG00000013252
Liver	arginine binding	Gene Ontology	GO:0034618	1	6	0.0579038	0.143737	ENSSSCG00000024179
Liver	heparan sulfate proteoglycan binding	Gene Ontology	GO:0043395	1	6	0.0579038	0.143737	ENSSSCG00000011801
Liver	attachment of spindle microtubules to kinetochore	Gene Ontology	GO:0008608	1	6	0.0579038	0.143737	ENSSSCG00000002913
Liver	quinone binding	Gene Ontology	GO:0048038	1	6	0.0579038	0.143737	ENSSSCG00000017383
Liver	zinc ion import across plasma membrane	Gene Ontology	GO:0071578	1	6	0.0579038	0.143737	ENSSSCG00000000385
Liver	vacuole	Gene Ontology	GO:0005773	1	6	0.0579038	0.143737	ENSSSCG00000011386
Liver	ferric iron binding	Gene Ontology	GO:0008199	1	6	0.0579038	0.143737	ENSSSCG00000028203
Liver	positive regulation of glucokinase activity	Gene Ontology	GO:0033133	1	6	0.0579038	0.143737	ENSSSCG00000028672
Liver	low-density lipoprotein particle remodeling	Gene Ontology	GO:0034374	1	6	0.0579038	0.143737	ENSSSCG00000006355
Liver	folic acid binding	Gene Ontology	GO:0005542	1	6	0.0579038	0.143737	ENSSSCG00000027926
Liver	urea cycle	Gene Ontology	GO:0000050	1	6	0.0579038	0.143737	ENSSSCG00000004195
Liver	fatty acid alpha-oxidation	Gene Ontology	GO:0001561	1	6	0.0579038	0.143737	ENSSSCG00000027439
Liver	positive regulation of mammary gland epithelial cell proliferation	Gene Ontology	GO:0033601	1	6	0.0579038	0.143737	ENSSSCG00000011386
Liver	defense response to fungus	Gene Ontology	GO:0050832	1	6	0.0579038	0.143737	ENSSSCG00000011801
Liver	positive regulation of T cell differentiation in thymus	Gene Ontology	GO:0033089	1	6	0.0579038	0.143737	ENSSSCG00000004181
Liver	positive regulation of lipoprotein lipase activity	Gene Ontology	GO:0051006	1	6	0.0579038	0.143737	ENSSSCG00000003086
Liver	regulation of insulin-like growth factor receptor signaling pathway	Gene Ontology	GO:0043567	1	6	0.0579038	0.143737	ENSSSCG00000016728
Liver	acute inflammatory response	Gene Ontology	GO:0002526	1	6	0.0579038	0.143737	ENSSSCG00000004181
Liver	BMP signaling pathway	Gene Ontology	GO:0030509	2	44	0.0580057	0.143737	ENSSSCG00000000385|ENSSSCG00000010375
Liver	positive regulation of ERK1 and ERK2 cascade	Gene Ontology	GO:0070374	3	105	0.0640989	0.148368	ENSSSCG00000024314|ENSSSCG00000008997|ENSSSCG00000008998
Liver	regulation of protein-containing complex assembly	Gene Ontology	GO:0043254	1	7	0.0658996	0.148368	ENSSSCG00000011801
Liver	negative regulation of viral entry into host cell	Gene Ontology	GO:0046597	1	7	0.0658996	0.148368	ENSSSCG00000001234
Liver	regulation of immune system process	Gene Ontology	GO:0002682	1	7	0.0658996	0.148368	ENSSSCG00000005488
Liver	activation of cysteine-type endopeptidase activity	Gene Ontology	GO:0097202	1	7	0.0658996	0.148368	ENSSSCG00000001989
Liver	aldehyde dehydrogenase (NAD+) activity	Gene Ontology	GO:0004029	1	7	0.0658996	0.148368	ENSSSCG00000030626
Liver	exogenous drug catabolic process	Gene Ontology	GO:0042738	1	7	0.0658996	0.148368	ENSSSCG00000010546
Liver	phospholipid efflux	Gene Ontology	GO:0033700	1	7	0.0658996	0.148368	ENSSSCG00000015069
Liver	positive regulation of transcription from RNA polymerase II promoter in response to endoplasmic reticulum stress	Gene Ontology	GO:1990440	1	7	0.0658996	0.148368	ENSSSCG00000013501
Liver	negative regulation of vascular endothelial growth factor signaling pathway	Gene Ontology	GO:1900747	1	7	0.0658996	0.148368	ENSSSCG00000011801
Liver	negative regulation of growth	Gene Ontology	GO:0045926	1	7	0.0658996	0.148368	ENSSSCG00000023684
Liver	-	Gene Ontology	GO:0090197	1	7	0.0658996	0.148368	ENSSSCG00000005512
Liver	polysaccharide binding	Gene Ontology	GO:0030247	1	7	0.0658996	0.148368	ENSSSCG00000027801
Liver	cholesterol transport	Gene Ontology	GO:0030301	1	7	0.0658996	0.148368	ENSSSCG00000006355
Liver	high-density lipoprotein particle	Gene Ontology	GO:0034364	1	7	0.0658996	0.148368	ENSSSCG00000001411
Liver	protein-membrane adaptor activity	Gene Ontology	GO:0043495	1	7	0.0658996	0.148368	ENSSSCG00000006693
Liver	negative regulation of inflammatory response	Gene Ontology	GO:0050728	2	48	0.0671841	0.150401	ENSSSCG00000000875|ENSSSCG00000023693
Liver	positive regulation of protein kinase B signaling	Gene Ontology	GO:0051897	2	49	0.0695497	0.151501	ENSSSCG00000029503|ENSSSCG00000009558
Liver	early endosome	Gene Ontology	GO:0005769	3	111	0.0728454	0.151501	ENSSSCG00000028203|ENSSSCG00000003819|ENSSSCG00000017383
Liver	negative regulation of activated T cell proliferation	Gene Ontology	GO:0046007	1	8	0.0738281	0.151501	ENSSSCG00000004195
Liver	cAMP response element binding	Gene Ontology	GO:0035497	1	8	0.0738281	0.151501	ENSSSCG00000013501
Liver	peroxisomal matrix	Gene Ontology	GO:0005782	1	8	0.0738281	0.151501	ENSSSCG00000016402
Liver	hydrolase activity, acting on carbon-nitrogen (but not peptide) bonds, in linear amides	Gene Ontology	GO:0016811	1	8	0.0738281	0.151501	ENSSSCG00000010060
Liver	positive regulation of smooth muscle cell migration	Gene Ontology	GO:0014911	1	8	0.0738281	0.151501	ENSSSCG00000027801
Liver	insulin-like growth factor I binding	Gene Ontology	GO:0031994	1	8	0.0738281	0.151501	ENSSSCG00000016728
Liver	steroid hydroxylase activity	Gene Ontology	GO:0008395	1	8	0.0738281	0.151501	ENSSSCG00000010546
Liver	hydrolase activity, hydrolyzing O-glycosyl compounds	Gene Ontology	GO:0004553	1	8	0.0738281	0.151501	ENSSSCG00000008754
Liver	phospholipid homeostasis	Gene Ontology	GO:0055091	1	8	0.0738281	0.151501	ENSSSCG00000003819
Liver	positive regulation of endothelial cell differentiation	Gene Ontology	GO:0045603	1	8	0.0738281	0.151501	ENSSSCG00000010375
Liver	membrane protein proteolysis	Gene Ontology	GO:0033619	1	8	0.0738281	0.151501	ENSSSCG00000026067
Liver	cellular response to copper ion	Gene Ontology	GO:0071280	1	8	0.0738281	0.151501	ENSSSCG00000023684
Liver	positive regulation of cartilage development	Gene Ontology	GO:0061036	1	8	0.0738281	0.151501	ENSSSCG00000010375
Liver	phospholipid catabolic process	Gene Ontology	GO:0009395	1	8	0.0738281	0.151501	ENSSSCG00000003819
Liver	chaperone binding	Gene Ontology	GO:0051087	2	52	0.0768064	0.156242	ENSSSCG00000008997|ENSSSCG00000008948
Liver	cellular amino acid metabolic process	Gene Ontology	GO:0006520	1	9	0.0816898	0.156242	ENSSSCG00000021227
Liver	response to antibiotic	Gene Ontology	GO:0046677	1	9	0.0816898	0.156242	ENSSSCG00000017383
Liver	positive regulation of collagen biosynthetic process	Gene Ontology	GO:0032967	1	9	0.0816898	0.156242	ENSSSCG00000013252
Liver	regulation of peptidyl-tyrosine phosphorylation	Gene Ontology	GO:0050730	1	9	0.0816898	0.156242	ENSSSCG00000011801
Liver	small molecule binding	Gene Ontology	GO:0036094	1	9	0.0816898	0.156242	ENSSSCG00000008948
Liver	hyalurononglucosaminidase activity	Gene Ontology	GO:0004415	1	9	0.0816898	0.156242	ENSSSCG00000014626
Liver	triglyceride catabolic process	Gene Ontology	GO:0019433	1	9	0.0816898	0.156242	ENSSSCG00000015069
Liver	peptide metabolic process	Gene Ontology	GO:0006518	1	9	0.0816898	0.156242	ENSSSCG00000010545
Liver	complement activation, classical pathway	Gene Ontology	GO:0006958	1	9	0.0816898	0.156242	ENSSSCG00000005512
Liver	metalloendopeptidase inhibitor activity	Gene Ontology	GO:0008191	1	9	0.0816898	0.156242	ENSSSCG00000011800
Liver	type B pancreatic cell development	Gene Ontology	GO:0003323	1	9	0.0816898	0.156242	ENSSSCG00000007371
Liver	negative regulation of bone mineralization	Gene Ontology	GO:0030502	1	9	0.0816898	0.156242	ENSSSCG00000011799
Liver	myosin V binding	Gene Ontology	GO:0031489	1	9	0.0816898	0.156242	ENSSSCG00000016746
Liver	glutamate metabolic process	Gene Ontology	GO:0006536	1	10	0.0894853	0.16173	ENSSSCG00000024179
Liver	amino acid binding	Gene Ontology	GO:0016597	1	10	0.0894853	0.16173	ENSSSCG00000016402
Liver	male meiotic nuclear division	Gene Ontology	GO:0007140	1	10	0.0894853	0.16173	ENSSSCG00000002913
Liver	negative regulation of endothelial cell migration	Gene Ontology	GO:0010596	1	10	0.0894853	0.16173	ENSSSCG00000010375
Liver	oxidoreductase activity, acting on paired donors, with incorporation or reduction of molecular oxygen, reduced flavin or flavoprotein as one donor, and incorporation of one atom of oxygen	Gene Ontology	GO:0016712	1	10	0.0894853	0.16173	ENSSSCG00000010546
Liver	antibacterial humoral response	Gene Ontology	GO:0019731	1	10	0.0894853	0.16173	ENSSSCG00000028203
Liver	anchored component of membrane	Gene Ontology	GO:0031225	1	10	0.0894853	0.16173	ENSSSCG00000004181
Liver	cellular response to cadmium ion	Gene Ontology	GO:0071276	1	10	0.0894853	0.16173	ENSSSCG00000023684
Liver	carboxylic ester hydrolase activity	Gene Ontology	GO:0052689	1	10	0.0894853	0.16173	ENSSSCG00000024476
Liver	antioxidant activity	Gene Ontology	GO:0016209	1	10	0.0894853	0.16173	ENSSSCG00000008214
Liver	acyl-CoA metabolic process	Gene Ontology	GO:0006637	1	10	0.0894853	0.16173	ENSSSCG00000007858
Liver	cellular glucose homeostasis	Gene Ontology	GO:0001678	1	10	0.0894853	0.16173	ENSSSCG00000028672
Liver	endoplasmic reticulum	Gene Ontology	GO:0005783	7	448	0.0924441	0.166315	ENSSSCG00000027801|ENSSSCG00000008997|ENSSSCG00000013501|ENSSSCG00000008948|ENSSSCG00000009179|ENSSSCG00000017383|ENSSSCG00000023693
Liver	positive regulation of focal adhesion assembly	Gene Ontology	GO:0051894	1	11	0.0972152	0.168755	ENSSSCG00000011801
Liver	low-density lipoprotein particle binding	Gene Ontology	GO:0030169	1	11	0.0972152	0.168755	ENSSSCG00000000854
Liver	positive regulation of mRNA splicing, via spliceosome	Gene Ontology	GO:0048026	1	11	0.0972152	0.168755	ENSSSCG00000000385
Liver	iron ion transport	Gene Ontology	GO:0006826	1	11	0.0972152	0.168755	ENSSSCG00000028203
Liver	protein lipidation	Gene Ontology	GO:0006497	1	11	0.0972152	0.168755	ENSSSCG00000009179
Liver	positive regulation of reactive oxygen species metabolic process	Gene Ontology	GO:2000379	1	11	0.0972152	0.168755	ENSSSCG00000013252
Liver	pathway-restricted SMAD protein phosphorylation	Gene Ontology	GO:0060389	1	11	0.0972152	0.168755	ENSSSCG00000010375
Liver	positive regulation of angiogenesis	Gene Ontology	GO:0045766	2	60	0.0972266	0.168755	ENSSSCG00000010375|ENSSSCG00000003819
Liver	tetrahydrofolate interconversion	Gene Ontology	GO:0035999	1	12	0.10488	0.175096	ENSSSCG00000027926
Liver	defense response to protozoan	Gene Ontology	GO:0042832	1	12	0.10488	0.175096	ENSSSCG00000004195
Liver	eye development	Gene Ontology	GO:0001654	1	12	0.10488	0.175096	ENSSSCG00000000385
Liver	positive regulation of vascular endothelial growth factor production	Gene Ontology	GO:0010575	1	12	0.10488	0.175096	ENSSSCG00000005512
Liver	positive regulation of interleukin-8 production	Gene Ontology	GO:0032757	1	12	0.10488	0.175096	ENSSSCG00000010375
Liver	phospholipase A2 activity	Gene Ontology	GO:0004623	1	12	0.10488	0.175096	ENSSSCG00000010291
Liver	positive regulation of receptor-mediated endocytosis	Gene Ontology	GO:0048260	1	12	0.10488	0.175096	ENSSSCG00000027801
Liver	positive regulation of release of cytochrome c from mitochondria	Gene Ontology	GO:0090200	1	12	0.10488	0.175096	ENSSSCG00000001989
Liver	artery morphogenesis	Gene Ontology	GO:0048844	1	12	0.10488	0.175096	ENSSSCG00000003819
Liver	negative regulation of cell growth	Gene Ontology	GO:0030308	2	64	0.107952	0.179464	ENSSSCG00000010375|ENSSSCG00000011801
Liver	fatty-acyl-CoA binding	Gene Ontology	GO:0000062	1	13	0.11248	0.182375	ENSSSCG00000000260
Liver	positive regulation of protein localization to nucleus	Gene Ontology	GO:1900182	1	13	0.11248	0.182375	ENSSSCG00000013252
Liver	activin receptor signaling pathway	Gene Ontology	GO:0032924	1	13	0.11248	0.182375	ENSSSCG00000010375
Liver	hyaluronic acid binding	Gene Ontology	GO:0005540	1	13	0.11248	0.182375	ENSSSCG00000000854
Liver	triglyceride metabolic process	Gene Ontology	GO:0006641	1	13	0.11248	0.182375	ENSSSCG00000009179
Liver	arachidonic acid secretion	Gene Ontology	GO:0050482	1	13	0.11248	0.182375	ENSSSCG00000010291
Liver	triglyceride lipase activity	Gene Ontology	GO:0004806	1	14	0.120016	0.192221	ENSSSCG00000024476
Liver	mitotic spindle assembly checkpoint	Gene Ontology	GO:0007094	1	14	0.120016	0.192221	ENSSSCG00000002913
Liver	ion transport	Gene Ontology	GO:0006811	1	14	0.120016	0.192221	ENSSSCG00000027796
Liver	endoplasmic reticulum membrane	Gene Ontology	GO:0005789	4	219	0.12163	0.194017	ENSSSCG00000015268|ENSSSCG00000023472|ENSSSCG00000000260|ENSSSCG00000009667
Liver	oligodendrocyte differentiation	Gene Ontology	GO:0048709	1	15	0.127489	0.200923	ENSSSCG00000027801
Liver	extracellular matrix binding	Gene Ontology	GO:0050840	1	15	0.127489	0.200923	ENSSSCG00000027801
Liver	positive regulation of nitric oxide biosynthetic process	Gene Ontology	GO:0045429	1	15	0.127489	0.200923	ENSSSCG00000016829
Liver	mitochondrion	Gene Ontology	GO:0005739	8	583	0.129585	0.203412	ENSSSCG00000002913|ENSSSCG00000028672|ENSSSCG00000025686|ENSSSCG00000016829|ENSSSCG00000007507|ENSSSCG00000005740|ENSSSCG00000002009|ENSSSCG00000014110
Liver	positive regulation of release of sequestered calcium ion into cytosol	Gene Ontology	GO:0051281	1	16	0.134899	0.205213	ENSSSCG00000013252
Liver	steroid binding	Gene Ontology	GO:0005496	1	16	0.134899	0.205213	ENSSSCG00000002475
Liver	immune system process	Gene Ontology	GO:0002376	1	16	0.134899	0.205213	ENSSSCG00000025560
Liver	endodermal cell differentiation	Gene Ontology	GO:0035987	1	16	0.134899	0.205213	ENSSSCG00000027801
Liver	negative regulation of catalytic activity	Gene Ontology	GO:0043086	1	16	0.134899	0.205213	ENSSSCG00000028203
Liver	execution phase of apoptosis	Gene Ontology	GO:0097194	1	16	0.134899	0.205213	ENSSSCG00000001989
Liver	lipid storage	Gene Ontology	GO:0019915	1	16	0.134899	0.205213	ENSSSCG00000003819
Liver	sulfotransferase activity	Gene Ontology	GO:0008146	1	16	0.134899	0.205213	ENSSSCG00000022153
Liver	carbohydrate binding	Gene Ontology	GO:0030246	2	75	0.138889	0.21047	ENSSSCG00000024926|ENSSSCG00000028672
Liver	integrin binding	Gene Ontology	GO:0005178	2	76	0.141791	0.212291	ENSSSCG00000027801|ENSSSCG00000003819
Liver	cell adhesion mediated by integrin	Gene Ontology	GO:0033627	1	17	0.142246	0.212291	ENSSSCG00000027801
Liver	branching involved in blood vessel morphogenesis	Gene Ontology	GO:0001569	1	17	0.142246	0.212291	ENSSSCG00000010375
Liver	zinc ion transmembrane transporter activity	Gene Ontology	GO:0005385	1	17	0.142246	0.212291	ENSSSCG00000000385
Liver	xenobiotic metabolic process	Gene Ontology	GO:0006805	1	18	0.149531	0.222322	ENSSSCG00000010546
Liver	negative regulation of endothelial cell proliferation	Gene Ontology	GO:0001937	1	19	0.156755	0.230454	ENSSSCG00000010375
Liver	phosphoprotein binding	Gene Ontology	GO:0051219	1	19	0.156755	0.230454	ENSSSCG00000006040
Liver	regulation of insulin secretion	Gene Ontology	GO:0050796	1	19	0.156755	0.230454	ENSSSCG00000007371
Liver	growth factor activity	Gene Ontology	GO:0008083	2	82	0.159463	0.230657	ENSSSCG00000010375|ENSSSCG00000003819
Liver	negative regulation of apoptotic process	Gene Ontology	GO:0043066	3	160	0.160877	0.230657	ENSSSCG00000009673|ENSSSCG00000008948|ENSSSCG00000023693
Liver	iron ion binding	Gene Ontology	GO:0005506	2	83	0.162448	0.230657	ENSSSCG00000000856|ENSSSCG00000010546
Liver	intermembrane lipid transfer	Gene Ontology	GO:0120009	1	20	0.163919	0.230657	ENSSSCG00000017914
Liver	biosynthetic process	Gene Ontology	GO:0009058	1	20	0.163919	0.230657	ENSSSCG00000030626
Liver	cellular response to hydrogen peroxide	Gene Ontology	GO:0070301	1	20	0.163919	0.230657	ENSSSCG00000008214
Liver	phosphatidylcholine binding	Gene Ontology	GO:0031210	1	20	0.163919	0.230657	ENSSSCG00000006355
Liver	phospholipid transport	Gene Ontology	GO:0015914	1	20	0.163919	0.230657	ENSSSCG00000009179
Liver	cholesterol biosynthetic process	Gene Ontology	GO:0006695	1	20	0.163919	0.230657	ENSSSCG00000016746
Liver	binding of sperm to zona pellucida	Gene Ontology	GO:0007339	1	20	0.163919	0.230657	ENSSSCG00000011800
Liver	lipopolysaccharide binding	Gene Ontology	GO:0001530	1	20	0.163919	0.230657	ENSSSCG00000013252
Liver	positive regulation of cell-substrate adhesion	Gene Ontology	GO:0010811	1	20	0.163919	0.230657	ENSSSCG00000027801
Liver	oxidoreductase activity	Gene Ontology	GO:0016491	2	84	0.165443	0.231973	ENSSSCG00000014110|ENSSSCG00000005740
Liver	rough endoplasmic reticulum	Gene Ontology	GO:0005791	1	21	0.171021	0.2381	ENSSSCG00000008700
Liver	erythrocyte differentiation	Gene Ontology	GO:0030218	1	21	0.171021	0.2381	ENSSSCG00000001234
Liver	single-stranded RNA binding	Gene Ontology	GO:0003727	1	22	0.178064	0.246166	ENSSSCG00000010431
Liver	positive regulation of BMP signaling pathway	Gene Ontology	GO:0030513	1	22	0.178064	0.246166	ENSSSCG00000010375
Liver	cell surface	Gene Ontology	GO:0009986	4	256	0.179664	0.24751	ENSSSCG00000010293|ENSSSCG00000005485|ENSSSCG00000011801|ENSSSCG00000003819
Liver	phospholipid metabolic process	Gene Ontology	GO:0006644	1	25	0.198839	0.272022	ENSSSCG00000010291
Liver	fatty acid biosynthetic process	Gene Ontology	GO:0006633	1	25	0.198839	0.272022	ENSSSCG00000007858
Liver	transferase activity	Gene Ontology	GO:0016740	1	26	0.205647	0.279397	ENSSSCG00000027926
Liver	positive regulation of phagocytosis	Gene Ontology	GO:0050766	1	26	0.205647	0.279397	ENSSSCG00000011799
Liver	protein secretion	Gene Ontology	GO:0009306	1	27	0.212398	0.285614	ENSSSCG00000024314
Liver	fatty acid metabolic process	Gene Ontology	GO:0006631	1	27	0.212398	0.285614	ENSSSCG00000003819
Liver	drug binding	Gene Ontology	GO:0008144	1	27	0.212398	0.285614	ENSSSCG00000008948
Liver	protein self-association	Gene Ontology	GO:0043621	1	28	0.219092	0.293614	ENSSSCG00000016402
Liver	endoplasmic reticulum unfolded protein response	Gene Ontology	GO:0030968	1	29	0.22573	0.300465	ENSSSCG00000013501
Liver	positive regulation of pathway-restricted SMAD protein phosphorylation	Gene Ontology	GO:0010862	1	29	0.22573	0.300465	ENSSSCG00000010375
Liver	membrane	Gene Ontology	GO:0016020	5	382	0.231979	0.307743	ENSSSCG00000025560|ENSSSCG00000006455|ENSSSCG00000017914|ENSSSCG00000009138|ENSSSCG00000013501
Liver	vasculogenesis	Gene Ontology	GO:0001570	1	31	0.238838	0.312632	ENSSSCG00000010375
Liver	negative regulation of BMP signaling pathway	Gene Ontology	GO:0030514	1	31	0.238838	0.312632	ENSSSCG00000026067
Liver	negative regulation of cysteine-type endopeptidase activity involved in apoptotic process	Gene Ontology	GO:0043154	1	31	0.238838	0.312632	ENSSSCG00000008214
Liver	anatomical structure development	Gene Ontology	GO:0048856	1	31	0.238838	0.312632	ENSSSCG00000007371
Liver	positive regulation of tyrosine phosphorylation of STAT protein	Gene Ontology	GO:0042531	1	32	0.245309	0.318983	ENSSSCG00000014626
Liver	receptor tyrosine kinase binding	Gene Ontology	GO:0030971	1	32	0.245309	0.318983	ENSSSCG00000011386
Liver	regulation of gene expression	Gene Ontology	GO:0010468	2	112	0.252019	0.32663	ENSSSCG00000011801|ENSSSCG00000001234
Liver	positive regulation of cell growth	Gene Ontology	GO:0030307	1	34	0.258088	0.330152	ENSSSCG00000013252
Liver	positive regulation of endothelial cell proliferation	Gene Ontology	GO:0001938	1	34	0.258088	0.330152	ENSSSCG00000010375
Liver	regulation of actin cytoskeleton organization	Gene Ontology	GO:0032956	1	34	0.258088	0.330152	ENSSSCG00000011801
Liver	copper ion binding	Gene Ontology	GO:0005507	1	34	0.258088	0.330152	ENSSSCG00000017383
Liver	positive regulation of peptidyl-tyrosine phosphorylation	Gene Ontology	GO:0050731	1	35	0.264397	0.334959	ENSSSCG00000027801
Liver	osteoblast differentiation	Gene Ontology	GO:0001649	1	35	0.264397	0.334959	ENSSSCG00000010375
Liver	regulation of inflammatory response	Gene Ontology	GO:0050727	1	35	0.264397	0.334959	ENSSSCG00000011799
Liver	positive regulation of catalytic activity	Gene Ontology	GO:0043085	1	36	0.270652	0.341785	ENSSSCG00000003086
Liver	positive regulation of phosphatidylinositol 3-kinase signaling	Gene Ontology	GO:0014068	1	37	0.276855	0.348501	ENSSSCG00000013252
Liver	positive regulation of protein binding	Gene Ontology	GO:0032092	1	39	0.289104	0.36161	ENSSSCG00000027801
Liver	SMAD protein signal transduction	Gene Ontology	GO:0060395	1	39	0.289104	0.36161	ENSSSCG00000010375
Liver	extracellular exosome	Gene Ontology	GO:0070062	1	40	0.295151	0.366844	ENSSSCG00000008948
Liver	positive regulation of protein catabolic process	Gene Ontology	GO:0045732	1	40	0.295151	0.366844	ENSSSCG00000015661
Liver	PDZ domain binding	Gene Ontology	GO:0030165	1	41	0.301147	0.37195	ENSSSCG00000006693
Liver	cellular response to hypoxia	Gene Ontology	GO:0071456	1	41	0.301147	0.37195	ENSSSCG00000008214
Liver	defense response to Gram-positive bacterium	Gene Ontology	GO:0050830	1	42	0.307093	0.378108	ENSSSCG00000025560
Liver	cell adhesion	Gene Ontology	GO:0007155	2	130	0.308574	0.378244	ENSSSCG00000027801|ENSSSCG00000000854
Liver	protein homodimerization activity	Gene Ontology	GO:0042803	4	327	0.309124	0.378244	ENSSSCG00000016402|ENSSSCG00000005485|ENSSSCG00000010060|ENSSSCG00000013501
Liver	recycling endosome	Gene Ontology	GO:0055037	1	43	0.312988	0.379438	ENSSSCG00000028203
Liver	cellular oxidant detoxification	Gene Ontology	GO:0098869	1	43	0.312988	0.379438	ENSSSCG00000008214
Liver	cellular response to starvation	Gene Ontology	GO:0009267	1	43	0.312988	0.379438	ENSSSCG00000008948
Liver	negative regulation of angiogenesis	Gene Ontology	GO:0016525	1	46	0.330377	0.39929	ENSSSCG00000011801
Liver	positive regulation of cytosolic calcium ion concentration	Gene Ontology	GO:0007204	1	48	0.341726	0.411744	ENSSSCG00000011802
Liver	protein heterodimerization activity	Gene Ontology	GO:0046982	2	146	0.358173	0.429201	ENSSSCG00000009179|ENSSSCG00000013501
Liver	protease binding	Gene Ontology	GO:0002020	1	51	0.358393	0.429201	ENSSSCG00000024402
Liver	positive regulation of protein phosphorylation	Gene Ontology	GO:0001934	1	53	0.369272	0.439556	ENSSSCG00000013252
Liver	cell-cell adhesion	Gene Ontology	GO:0098609	1	53	0.369272	0.439556	ENSSSCG00000004181
Liver	sequence-specific DNA binding	Gene Ontology	GO:0043565	2	150	0.370389	0.439558	ENSSSCG00000000875|ENSSSCG00000007371
Liver	mitochondrial outer membrane	Gene Ontology	GO:0005741	1	55	0.379967	0.44957	ENSSSCG00000025686
Liver	Notch signaling pathway	Gene Ontology	GO:0007219	1	56	0.385247	0.45343	ENSSSCG00000016402
Liver	RNA polymerase II transcription regulatory region sequence-specific DNA binding	Gene Ontology	GO:0000977	2	155	0.38553	0.45343	ENSSSCG00000007371|ENSSSCG00000027609
Liver	protein import into nucleus	Gene Ontology	GO:0006606	1	58	0.395673	0.463974	ENSSSCG00000028672
Liver	regulation of apoptotic process	Gene Ontology	GO:0042981	1	59	0.40082	0.468615	ENSSSCG00000001989
Liver	glucose homeostasis	Gene Ontology	GO:0042593	1	61	0.410985	0.477664	ENSSSCG00000028672
Liver	cellular response to lipopolysaccharide	Gene Ontology	GO:0071222	1	61	0.410985	0.477664	ENSSSCG00000009673
Liver	hydrolase activity	Gene Ontology	GO:0016787	1	62	0.416003	0.482074	ENSSSCG00000024476
Liver	synapse	Gene Ontology	GO:0045202	2	180	0.458639	0.529923	ENSSSCG00000008997|ENSSSCG00000008998
Liver	regulation of cell shape	Gene Ontology	GO:0008360	1	72	0.463906	0.534442	ENSSSCG00000013252
Liver	protein localization to plasma membrane	Gene Ontology	GO:0072659	1	73	0.468477	0.538134	ENSSSCG00000006693
Liver	centriole	Gene Ontology	GO:0005814	1	75	0.477502	0.546137	ENSSSCG00000027926
Liver	cell differentiation	Gene Ontology	GO:0030154	2	187	0.478216	0.546137	ENSSSCG00000000875|ENSSSCG00000007371
Liver	phosphorylation	Gene Ontology	GO:0016310	1	76	0.481957	0.547237	ENSSSCG00000024179
Liver	cell surface receptor signaling pathway	Gene Ontology	GO:0007166	1	76	0.481957	0.547237	ENSSSCG00000013252
Liver	Rab GTPase binding	Gene Ontology	GO:0017137	1	82	0.50791	0.573618	ENSSSCG00000016746
Liver	DNA-binding transcription factor activity	Gene Ontology	GO:0003700	2	198	0.508103	0.573618	ENSSSCG00000000875|ENSSSCG00000007371
Liver	carbohydrate metabolic process	Gene Ontology	GO:0005975	1	85	0.520398	0.585819	ENSSSCG00000008754
Liver	cytokine activity	Gene Ontology	GO:0005125	1	86	0.52449	0.588744	ENSSSCG00000010375
Liver	cytosol	Gene Ontology	GO:0005829	15	1758	0.545825	0.610952	ENSSSCG00000016676|ENSSSCG00000001823|ENSSSCG00000001989|ENSSSCG00000008214|ENSSSCG00000017914|ENSSSCG00000004195|ENSSSCG00000008754|ENSSSCG00000011432|ENSSSCG00000027926|ENSSSCG00000010337|ENSSSCG00000007507|ENSSSCG00000028672|ENSSSCG00000030626|ENSSSCG00000002009|ENSSSCG00000015054
Liver	enzyme binding	Gene Ontology	GO:0019899	1	94	0.556007	0.620585	ENSSSCG00000028672
Liver	extracellular matrix organization	Gene Ontology	GO:0030198	1	95	0.559798	0.623052	ENSSSCG00000027801
Liver	metal ion binding	Gene Ontology	GO:0046872	6	719	0.583459	0.647557	ENSSSCG00000008950|ENSSSCG00000003463|ENSSSCG00000008868|ENSSSCG00000010337|ENSSSCG00000014626|ENSSSCG00000023684
Liver	positive regulation of cell migration	Gene Ontology	GO:0030335	1	103	0.588991	0.651861	ENSSSCG00000003819
Liver	protein kinase activity	Gene Ontology	GO:0004672	1	109	0.609619	0.6728	ENSSSCG00000002913
Liver	immune response	Gene Ontology	GO:0006955	1	110	0.612955	0.674558	ENSSSCG00000027801
Liver	positive regulation of apoptotic process	Gene Ontology	GO:0043065	1	111	0.616264	0.674558	ENSSSCG00000011801
Liver	positive regulation of transcription by RNA polymerase II	Gene Ontology	GO:0045944	5	620	0.616347	0.674558	ENSSSCG00000007371|ENSSSCG00000000875|ENSSSCG00000010375|ENSSSCG00000027609|ENSSSCG00000026067
Liver	protein phosphorylation	Gene Ontology	GO:0006468	2	248	0.629349	0.686395	ENSSSCG00000002913|ENSSSCG00000011432
Liver	GTP binding	Gene Ontology	GO:0005525	2	249	0.631523	0.686395	ENSSSCG00000007507|ENSSSCG00000002009
Liver	extracellular matrix	Gene Ontology	GO:0031012	1	116	0.632389	0.686395	ENSSSCG00000011799
Liver	DNA-binding transcription activator activity, RNA polymerase II-specific	Gene Ontology	GO:0001228	2	255	0.644361	0.697467	ENSSSCG00000013501|ENSSSCG00000027609
Liver	apical plasma membrane	Gene Ontology	GO:0016324	1	127	0.665537	0.718415	ENSSSCG00000006693
Liver	inflammatory response	Gene Ontology	GO:0006954	1	128	0.668399	0.719534	ENSSSCG00000005512
Liver	cell migration	Gene Ontology	GO:0016477	1	130	0.674051	0.72364	ENSSSCG00000027801
Liver	microtubule binding	Gene Ontology	GO:0008017	1	131	0.676841	0.724661	ENSSSCG00000027926
Liver	positive regulation of gene expression	Gene Ontology	GO:0010628	1	137	0.69309	0.740047	ENSSSCG00000011386
Liver	negative regulation of cell population proliferation	Gene Ontology	GO:0008285	1	147	0.718389	0.764987	ENSSSCG00000011801
Liver	regulation of transcription, DNA-templated	Gene Ontology	GO:0006355	2	296	0.722848	0.767661	ENSSSCG00000000875|ENSSSCG00000007371
Liver	identical protein binding	Gene Ontology	GO:0042802	4	574	0.727857	0.770902	ENSSSCG00000001989|ENSSSCG00000010337|ENSSSCG00000014315|ENSSSCG00000008948
Liver	Golgi membrane	Gene Ontology	GO:0000139	1	154	0.734857	0.776229	ENSSSCG00000027926
Liver	cytoplasm	Gene Ontology	GO:0005737	15	2010	0.752557	0.7928	ENSSSCG00000008950|ENSSSCG00000016676|ENSSSCG00000010546|ENSSSCG00000001234|ENSSSCG00000027609|ENSSSCG00000023684|ENSSSCG00000008214|ENSSSCG00000004195|ENSSSCG00000008948|ENSSSCG00000021227|ENSSSCG00000006040|ENSSSCG00000014110|ENSSSCG00000011432|ENSSSCG00000014108|ENSSSCG00000015054
Liver	ubiquitin protein ligase activity	Gene Ontology	GO:0061630	1	167	0.762946	0.801601	ENSSSCG00000001234
Liver	nuclear chromatin	Gene Ontology	GO:0000790	1	169	0.766997	0.803714	ENSSSCG00000007371
Liver	positive regulation of cell population proliferation	Gene Ontology	GO:0008284	1	181	0.7899	0.825519	ENSSSCG00000013252
Liver	GTPase activity	Gene Ontology	GO:0003924	1	201	0.823214	0.855795	ENSSSCG00000009673
Liver	protein-containing complex	Gene Ontology	GO:0032991	1	201	0.823214	0.855795	ENSSSCG00000008948
Liver	RNA polymerase II cis-regulatory region sequence-specific DNA binding	Gene Ontology	GO:0000978	2	382	0.841064	0.872051	ENSSSCG00000000875|ENSSSCG00000007371
Liver	intracellular membrane-bounded organelle	Gene Ontology	GO:0043231	1	215	0.84336	0.872136	ENSSSCG00000010546
Liver	protein ubiquitination	Gene Ontology	GO:0016567	1	221	0.851281	0.878022	ENSSSCG00000001234
Liver	perinuclear region of cytoplasm	Gene Ontology	GO:0048471	1	251	0.885303	0.91073	ENSSSCG00000001989
Liver	negative regulation of transcription by RNA polymerase II	Gene Ontology	GO:0000122	2	437	0.890678	0.913872	ENSSSCG00000000875|ENSSSCG00000026067
Liver	DNA binding	Gene Ontology	GO:0003677	1	336	0.945219	0.967315	ENSSSCG00000008948
Liver	signal transduction	Gene Ontology	GO:0007165	1	359	0.955181	0.974978	ENSSSCG00000003819
Liver	regulation of transcription by RNA polymerase II	Gene Ontology	GO:0006357	1	389	0.965521	0.982985	ENSSSCG00000007371
Liver	plasma membrane	Gene Ontology	GO:0005886	8	1716	0.983458	0.998666	ENSSSCG00000028203|ENSSSCG00000004181|ENSSSCG00000027926|ENSSSCG00000006455|ENSSSCG00000017383|ENSSSCG00000026067|ENSSSCG00000005485|ENSSSCG00000006693
Liver	integral component of plasma membrane	Gene Ontology	GO:0005887	1	534	0.99037	0.999883	ENSSSCG00000000385
Liver	G protein-coupled receptor signaling pathway	Gene Ontology	GO:0007186	1	566	0.992746	0.999883	ENSSSCG00000015069
Liver	integral component of membrane	Gene Ontology	GO:0016021	14	2797	0.993849	0.999883	ENSSSCG00000000260|ENSSSCG00000004041|ENSSSCG00000010546|ENSSSCG00000015268|ENSSSCG00000024926|ENSSSCG00000013057|ENSSSCG00000025686|ENSSSCG00000028537|ENSSSCG00000000854|ENSSSCG00000025413|ENSSSCG00000009667|ENSSSCG00000009558|ENSSSCG00000026067|ENSSSCG00000027796
Liver	ATP binding	Gene Ontology	GO:0005524	2	1039	0.998929	0.999883	ENSSSCG00000010337|ENSSSCG00000002913
Liver	nucleus	Gene Ontology	GO:0005634	6	2110	0.999852	0.999883	ENSSSCG00000027609|ENSSSCG00000028672|ENSSSCG00000007371|ENSSSCG00000013501|ENSSSCG00000000875|ENSSSCG00000023684
Liver	nucleoplasm	Gene Ontology	GO:0005654	2	1302	0.999883	0.999883	ENSSSCG00000028672|ENSSSCG00000008214
Muscle	myofibril	Gene Ontology	GO:0030016	6	16	6.63542e-10	1.85792e-07	ENSSSCG00000013375|ENSSSCG00000018005|ENSSSCG00000024416|ENSSSCG00000016605|ENSSSCG00000002029|ENSSSCG00000029441
Muscle	actin filament binding	Gene Ontology	GO:0051015	10	140	2.15452e-09	3.01633e-07	ENSSSCG00000016397|ENSSSCG00000011441|ENSSSCG00000005316|ENSSSCG00000003693|ENSSSCG00000018005|ENSSSCG00000024416|ENSSSCG00000015917|ENSSSCG00000002029|ENSSSCG00000029441|ENSSSCG00000007424
Muscle	Z disc	Gene Ontology	GO:0030018	7	45	4.65107e-09	4.341e-07	ENSSSCG00000020785|ENSSSCG00000014324|ENSSSCG00000016397|ENSSSCG00000017500|ENSSSCG00000022209|ENSSSCG00000010303|ENSSSCG00000015917
Muscle	cardiac muscle tissue morphogenesis	Gene Ontology	GO:0055008	4	7	1.52533e-07	1.06773e-05	ENSSSCG00000007231|ENSSSCG00000017500|ENSSSCG00000004803|ENSSSCG00000015917
Muscle	skeletal muscle contraction	Gene Ontology	GO:0003009	4	9	3.28116e-07	1.53546e-05	ENSSSCG00000017500|ENSSSCG00000007424|ENSSSCG00000011441|ENSSSCG00000029471
Muscle	muscle contraction	Gene Ontology	GO:0006936	5	26	3.29027e-07	1.53546e-05	ENSSSCG00000025353|ENSSSCG00000005316|ENSSSCG00000016605|ENSSSCG00000000866|ENSSSCG00000003693
Muscle	skeletal muscle fiber development	Gene Ontology	GO:0048741	4	13	1.07657e-06	4.3063e-05	ENSSSCG00000011286|ENSSSCG00000010190|ENSSSCG00000013375|ENSSSCG00000029471
Muscle	positive regulation of skeletal muscle fiber development	Gene Ontology	GO:0048743	3	5	5.71623e-06	0.000200068	ENSSSCG00000013375|ENSSSCG00000026533|ENSSSCG00000000937
Muscle	regulation of muscle contraction	Gene Ontology	GO:0006937	3	6	8.54502e-06	0.000239261	ENSSSCG00000025353|ENSSSCG00000011441|ENSSSCG00000007424
Muscle	troponin complex	Gene Ontology	GO:0005861	3	6	8.54502e-06	0.000239261	ENSSSCG00000025353|ENSSSCG00000011441|ENSSSCG00000007424
Muscle	motor activity	Gene Ontology	GO:0003774	4	25	1.02896e-05	0.000261917	ENSSSCG00000024416|ENSSSCG00000002029|ENSSSCG00000029441|ENSSSCG00000018005
Muscle	muscle organ development	Gene Ontology	GO:0007517	3	8	1.66703e-05	0.000388973	ENSSSCG00000024676|ENSSSCG00000000937|ENSSSCG00000013375
Muscle	sarcomere	Gene Ontology	GO:0030017	3	9	2.2151e-05	0.00044302	ENSSSCG00000002029|ENSSSCG00000004803|ENSSSCG00000003693
Muscle	cardiac myofibril assembly	Gene Ontology	GO:0055003	3	9	2.2151e-05	0.00044302	ENSSSCG00000013354|ENSSSCG00000017500|ENSSSCG00000004803
Muscle	DNA-binding transcription activator activity, RNA polymerase II-specific	Gene Ontology	GO:0001228	8	255	3.44849e-05	0.000643719	ENSSSCG00000026533|ENSSSCG00000005087|ENSSSCG00000016701|ENSSSCG00000000937|ENSSSCG00000013375|ENSSSCG00000006725|ENSSSCG00000006073|ENSSSCG00000017376
Muscle	myosin complex	Gene Ontology	GO:0016459	4	36	3.80581e-05	0.000666016	ENSSSCG00000024416|ENSSSCG00000002029|ENSSSCG00000029441|ENSSSCG00000018005
Muscle	positive regulation of myoblast fusion	Gene Ontology	GO:1901741	3	12	4.53442e-05	0.000719881	ENSSSCG00000013375|ENSSSCG00000026533|ENSSSCG00000000937
Muscle	sarcolemma	Gene Ontology	GO:0042383	4	38	4.62781e-05	0.000719881	ENSSSCG00000017271|ENSSSCG00000020785|ENSSSCG00000007757|ENSSSCG00000016578
Muscle	positive regulation of myoblast differentiation	Gene Ontology	GO:0045663	3	13	5.56176e-05	0.000819628	ENSSSCG00000013375|ENSSSCG00000026533|ENSSSCG00000000937
Muscle	actin filament	Gene Ontology	GO:0005884	4	48	0.000107986	0.00151181	ENSSSCG00000010190|ENSSSCG00000005316|ENSSSCG00000004803|ENSSSCG00000016605
Muscle	calcium ion binding	Gene Ontology	GO:0005509	9	437	0.00025575	0.00338379	ENSSSCG00000011325|ENSSSCG00000011441|ENSSSCG00000002642|ENSSSCG00000014117|ENSSSCG00000010144|ENSSSCG00000022209|ENSSSCG00000007799|ENSSSCG00000017583|ENSSSCG00000007424
Muscle	actin binding	Gene Ontology	GO:0003779	5	115	0.000265869	0.00338379	ENSSSCG00000016578|ENSSSCG00000010144|ENSSSCG00000005316|ENSSSCG00000016397|ENSSSCG00000010303
Muscle	skeletal muscle cell differentiation	Gene Ontology	GO:0035914	3	24	0.000279781	0.00340603	ENSSSCG00000013375|ENSSSCG00000026533|ENSSSCG00000000937
Muscle	M band	Gene Ontology	GO:0031430	2	5	0.00046348	0.00540727	ENSSSCG00000003693|ENSSSCG00000016605
Muscle	I band	Gene Ontology	GO:0031674	2	6	0.000616069	0.00689997	ENSSSCG00000011286|ENSSSCG00000004803
Muscle	T-tubule organization	Gene Ontology	GO:0033292	2	7	0.000789647	0.00789647	ENSSSCG00000013354|ENSSSCG00000006829
Muscle	myoblast migration	Gene Ontology	GO:0051451	2	7	0.000789647	0.00789647	ENSSSCG00000005087|ENSSSCG00000014117
Muscle	striated muscle thin filament	Gene Ontology	GO:0005865	2	7	0.000789647	0.00789647	ENSSSCG00000010190|ENSSSCG00000016605
Muscle	sarcoplasmic reticulum membrane	Gene Ontology	GO:0033017	2	11	0.00168992	0.0157726	ENSSSCG00000007805|ENSSSCG00000017996
Muscle	middle ear morphogenesis	Gene Ontology	GO:0042474	2	11	0.00168992	0.0157726	ENSSSCG00000005087|ENSSSCG00000006073
Muscle	muscle fiber development	Gene Ontology	GO:0048747	2	12	0.00196551	0.016677	ENSSSCG00000016578|ENSSSCG00000016397
Muscle	dynactin complex	Gene Ontology	GO:0005869	2	12	0.00196551	0.016677	ENSSSCG00000010190|ENSSSCG00000004803
Muscle	tropomyosin binding	Gene Ontology	GO:0005523	2	12	0.00196551	0.016677	ENSSSCG00000025353|ENSSSCG00000016605
Muscle	cellular calcium ion homeostasis	Gene Ontology	GO:0006874	3	50	0.00205077	0.0168887	ENSSSCG00000007805|ENSSSCG00000013354|ENSSSCG00000006829
Muscle	actin cytoskeleton	Gene Ontology	GO:0015629	4	116	0.00256956	0.0200353	ENSSSCG00000010190|ENSSSCG00000010303|ENSSSCG00000004803|ENSSSCG00000015917
Muscle	sarcoplasmic reticulum	Gene Ontology	GO:0016529	2	14	0.00257596	0.0200353	ENSSSCG00000014117|ENSSSCG00000029651
Muscle	positive regulation of transcription by RNA polymerase II	Gene Ontology	GO:0045944	9	620	0.00289457	0.0219048	ENSSSCG00000013354|ENSSSCG00000026533|ENSSSCG00000005087|ENSSSCG00000016701|ENSSSCG00000000937|ENSSSCG00000013375|ENSSSCG00000006725|ENSSSCG00000006073|ENSSSCG00000017376
Muscle	voltage-gated calcium channel complex	Gene Ontology	GO:0005891	2	16	0.0032642	0.0234352	ENSSSCG00000029471|ENSSSCG00000024784
Muscle	sarcomere organization	Gene Ontology	GO:0045214	2	16	0.0032642	0.0234352	ENSSSCG00000025353|ENSSSCG00000016605
Muscle	calcium ion transmembrane transport	Gene Ontology	GO:0070588	3	63	0.00383301	0.026831	ENSSSCG00000007805|ENSSSCG00000017271|ENSSSCG00000024784
Muscle	calmodulin binding	Gene Ontology	GO:0005516	3	67	0.00452346	0.0308919	ENSSSCG00000002029|ENSSSCG00000029441|ENSSSCG00000018005
Muscle	protein dephosphorylation	Gene Ontology	GO:0006470	3	68	0.00470705	0.0313803	ENSSSCG00000010317|ENSSSCG00000006311|ENSSSCG00000006867
Muscle	voltage-gated calcium channel activity	Gene Ontology	GO:0005245	2	21	0.00531532	0.0346114	ENSSSCG00000017271|ENSSSCG00000024784
Muscle	actin filament organization	Gene Ontology	GO:0007015	3	77	0.00656336	0.0411806	ENSSSCG00000005316|ENSSSCG00000004803|ENSSSCG00000016605
Muscle	protein tyrosine/serine/threonine phosphatase activity	Gene Ontology	GO:0008138	2	24	0.00676538	0.0411806	ENSSSCG00000010317|ENSSSCG00000006311
Muscle	skeletal muscle tissue development	Gene Ontology	GO:0007519	2	24	0.00676538	0.0411806	ENSSSCG00000005087|ENSSSCG00000013375
Muscle	embryonic skeletal system morphogenesis	Gene Ontology	GO:0048704	2	25	0.00728423	0.0424913	ENSSSCG00000005087|ENSSSCG00000016701
Muscle	cell body	Gene Ontology	GO:0044297	2	25	0.00728423	0.0424913	ENSSSCG00000010190|ENSSSCG00000004803
Muscle	DNA-binding transcription factor activity, RNA polymerase II-specific	Gene Ontology	GO:0000981	5	262	0.00887419	0.0500909	ENSSSCG00000022693|ENSSSCG00000016701|ENSSSCG00000013375|ENSSSCG00000026533|ENSSSCG00000000937
Muscle	filopodium	Gene Ontology	GO:0030175	2	28	0.00894481	0.0500909	ENSSSCG00000010190|ENSSSCG00000004803
Muscle	RNA polymerase II cis-regulatory region sequence-specific DNA binding	Gene Ontology	GO:0000978	6	382	0.0103728	0.0569487	ENSSSCG00000026533|ENSSSCG00000005087|ENSSSCG00000016701|ENSSSCG00000013375|ENSSSCG00000000937|ENSSSCG00000017376
Muscle	stress fiber	Gene Ontology	GO:0001725	2	31	0.0107578	0.0579269	ENSSSCG00000010190|ENSSSCG00000015917
Muscle	protein dimerization activity	Gene Ontology	GO:0046983	3	94	0.0111214	0.0587544	ENSSSCG00000013375|ENSSSCG00000026533|ENSSSCG00000000937
Muscle	neuromuscular junction	Gene Ontology	GO:0031594	2	33	0.012049	0.0624762	ENSSSCG00000020785|ENSSSCG00000002642
Muscle	cellular response to starvation	Gene Ontology	GO:0009267	2	43	0.019445	0.0972249	ENSSSCG00000024416|ENSSSCG00000013375
Muscle	calcium-dependent protein binding	Gene Ontology	GO:0048306	2	43	0.019445	0.0972249	ENSSSCG00000011441|ENSSSCG00000007424
Muscle	transcription regulator complex	Gene Ontology	GO:0005667	3	123	0.0222728	0.10941	ENSSSCG00000005087|ENSSSCG00000022693|ENSSSCG00000013375
Muscle	dendrite self-avoidance	Gene Ontology	GO:0070593	1	5	0.0282762	0.114744	ENSSSCG00000014324
Muscle	regulation of glycogen biosynthetic process	Gene Ontology	GO:0005979	1	5	0.0282762	0.114744	ENSSSCG00000016640
Muscle	oxidoreductase activity, acting on the CH-CH group of donors	Gene Ontology	GO:0016627	1	5	0.0282762	0.114744	ENSSSCG00000024681
Muscle	structural constituent of muscle	Gene Ontology	GO:0008307	1	5	0.0282762	0.114744	ENSSSCG00000017500
Muscle	regulation of the force of heart contraction	Gene Ontology	GO:0002026	1	5	0.0282762	0.114744	ENSSSCG00000013354
Muscle	cellular response to glucocorticoid stimulus	Gene Ontology	GO:0071385	1	5	0.0282762	0.114744	ENSSSCG00000013375
Muscle	myoblast fusion	Gene Ontology	GO:0007520	1	5	0.0282762	0.114744	ENSSSCG00000013375
Muscle	negative regulation of monocyte differentiation	Gene Ontology	GO:0045656	1	5	0.0282762	0.114744	ENSSSCG00000016701
Muscle	calcium ion import	Gene Ontology	GO:0070509	1	5	0.0282762	0.114744	ENSSSCG00000024784
Muscle	positive regulation of brown fat cell differentiation	Gene Ontology	GO:0090336	1	5	0.0282762	0.114744	ENSSSCG00000005087
Muscle	regulation of vacuole fusion, non-autophagic	Gene Ontology	GO:0032889	1	5	0.0282762	0.114744	ENSSSCG00000017904
Muscle	heart contraction	Gene Ontology	GO:0060047	1	5	0.0282762	0.114744	ENSSSCG00000004803
Muscle	positive regulation of gene expression	Gene Ontology	GO:0010628	3	137	0.029225	0.116649	ENSSSCG00000010190|ENSSSCG00000004803|ENSSSCG00000003693
Muscle	monovalent inorganic cation transport	Gene Ontology	GO:0015672	1	6	0.0329117	0.116649	ENSSSCG00000012606
Muscle	organ induction	Gene Ontology	GO:0001759	1	6	0.0329117	0.116649	ENSSSCG00000005087
Muscle	pointed-end actin filament capping	Gene Ontology	GO:0051694	1	6	0.0329117	0.116649	ENSSSCG00000016605
Muscle	HMG box domain binding	Gene Ontology	GO:0071837	1	6	0.0329117	0.116649	ENSSSCG00000017376
Muscle	high voltage-gated calcium channel activity	Gene Ontology	GO:0008331	1	6	0.0329117	0.116649	ENSSSCG00000024784
Muscle	glycogen binding	Gene Ontology	GO:2001069	1	6	0.0329117	0.116649	ENSSSCG00000016640
Muscle	AMP metabolic process	Gene Ontology	GO:0046033	1	6	0.0329117	0.116649	ENSSSCG00000006754
Muscle	behavioral response to pain	Gene Ontology	GO:0048266	1	6	0.0329117	0.116649	ENSSSCG00000014117
Muscle	L-type voltage-gated calcium channel complex	Gene Ontology	GO:1990454	1	6	0.0329117	0.116649	ENSSSCG00000017271
Muscle	homophilic cell adhesion via plasma membrane adhesion molecules	Gene Ontology	GO:0007156	2	61	0.0363181	0.119399	ENSSSCG00000002642|ENSSSCG00000014324
Muscle	regulation of release of sequestered calcium ion into cytosol by sarcoplasmic reticulum	Gene Ontology	GO:0010880	1	7	0.0375253	0.119399	ENSSSCG00000017996
Muscle	calcium channel regulator activity	Gene Ontology	GO:0005246	1	7	0.0375253	0.119399	ENSSSCG00000017271
Muscle	myofibril assembly	Gene Ontology	GO:0030239	1	7	0.0375253	0.119399	ENSSSCG00000016605
Muscle	eyelid development in camera-type eye	Gene Ontology	GO:0061029	1	7	0.0375253	0.119399	ENSSSCG00000006073
Muscle	head development	Gene Ontology	GO:0060322	1	7	0.0375253	0.119399	ENSSSCG00000006073
Muscle	ankyrin binding	Gene Ontology	GO:0030506	1	7	0.0375253	0.119399	ENSSSCG00000016578
Muscle	myoblast differentiation	Gene Ontology	GO:0045445	1	7	0.0375253	0.119399	ENSSSCG00000013375
Muscle	regulation of protein localization to plasma membrane	Gene Ontology	GO:1903076	1	7	0.0375253	0.119399	ENSSSCG00000013354
Muscle	urogenital system development	Gene Ontology	GO:0001655	1	8	0.0421173	0.125456	ENSSSCG00000006073
Muscle	plasma membrane repair	Gene Ontology	GO:0001778	1	8	0.0421173	0.125456	ENSSSCG00000007757
Muscle	protein kinase A signaling	Gene Ontology	GO:0010737	1	8	0.0421173	0.125456	ENSSSCG00000003693
Muscle	cell-cell adhesion mediator activity	Gene Ontology	GO:0098632	1	8	0.0421173	0.125456	ENSSSCG00000014324
Muscle	sodium:potassium-exchanging ATPase complex	Gene Ontology	GO:0005890	1	8	0.0421173	0.125456	ENSSSCG00000012606
Muscle	regulation of epithelial cell proliferation	Gene Ontology	GO:0050678	1	8	0.0421173	0.125456	ENSSSCG00000005087
Muscle	regulation of calcium ion transport	Gene Ontology	GO:0051924	1	9	0.0466876	0.128162	ENSSSCG00000029651
Muscle	protein kinase C signaling	Gene Ontology	GO:0070528	1	9	0.0466876	0.128162	ENSSSCG00000013354
Muscle	positive regulation of neutrophil chemotaxis	Gene Ontology	GO:0090023	1	9	0.0466876	0.128162	ENSSSCG00000014117
Muscle	aorta morphogenesis	Gene Ontology	GO:0035909	1	9	0.0466876	0.128162	ENSSSCG00000005087
Muscle	striated muscle cell differentiation	Gene Ontology	GO:0051146	1	9	0.0466876	0.128162	ENSSSCG00000013375
Muscle	negative regulation of JNK cascade	Gene Ontology	GO:0046329	1	9	0.0466876	0.128162	ENSSSCG00000001487
Muscle	very long-chain fatty acid biosynthetic process	Gene Ontology	GO:0042761	1	9	0.0466876	0.128162	ENSSSCG00000024681
Muscle	positive regulation of branching involved in ureteric bud morphogenesis	Gene Ontology	GO:0090190	1	9	0.0466876	0.128162	ENSSSCG00000005087
Muscle	calcium transmembrane transporter activity, phosphorylative mechanism	Gene Ontology	GO:0005388	1	10	0.0512365	0.134077	ENSSSCG00000007805
Muscle	retinol dehydrogenase activity	Gene Ontology	GO:0004745	1	10	0.0512365	0.134077	ENSSSCG00000017996
Muscle	embryo development	Gene Ontology	GO:0009790	1	10	0.0512365	0.134077	ENSSSCG00000006073
Muscle	spinal cord motor neuron differentiation	Gene Ontology	GO:0021522	1	10	0.0512365	0.134077	ENSSSCG00000022693
Muscle	neuron fate specification	Gene Ontology	GO:0048665	1	10	0.0512365	0.134077	ENSSSCG00000005087
Muscle	lamellipodium	Gene Ontology	GO:0030027	2	75	0.0521589	0.134603	ENSSSCG00000010190|ENSSSCG00000004803
Muscle	ventricular septum development	Gene Ontology	GO:0003281	1	11	0.055764	0.134603	ENSSSCG00000015917
Muscle	regulation of neuron differentiation	Gene Ontology	GO:0045664	1	11	0.055764	0.134603	ENSSSCG00000005087
Muscle	protein phosphatase type 1 complex	Gene Ontology	GO:0000164	1	11	0.055764	0.134603	ENSSSCG00000016640
Muscle	cochlea morphogenesis	Gene Ontology	GO:0090103	1	11	0.055764	0.134603	ENSSSCG00000005087
Muscle	somite development	Gene Ontology	GO:0061053	1	11	0.055764	0.134603	ENSSSCG00000017376
Muscle	intermediate filament organization	Gene Ontology	GO:0045109	1	11	0.055764	0.134603	ENSSSCG00000020785
Muscle	cell-cell junction organization	Gene Ontology	GO:0045216	1	11	0.055764	0.134603	ENSSSCG00000015917
Muscle	pharyngeal system development	Gene Ontology	GO:0060037	1	11	0.055764	0.134603	ENSSSCG00000005087
Muscle	ATP binding	Gene Ontology	GO:0005524	9	1039	0.0602585	0.1372	ENSSSCG00000007805|ENSSSCG00000007231|ENSSSCG00000024676|ENSSSCG00000004803|ENSSSCG00000010190|ENSSSCG00000018005|ENSSSCG00000024416|ENSSSCG00000002029|ENSSSCG00000029441
Muscle	regulation of mRNA processing	Gene Ontology	GO:0050684	1	12	0.0602701	0.1372	ENSSSCG00000024676
Muscle	negative regulation of cell-matrix adhesion	Gene Ontology	GO:0001953	1	12	0.0602701	0.1372	ENSSSCG00000016701
Muscle	spliceosomal complex assembly	Gene Ontology	GO:0000245	1	12	0.0602701	0.1372	ENSSSCG00000024676
Muscle	odontogenesis	Gene Ontology	GO:0042476	1	12	0.0602701	0.1372	ENSSSCG00000006073
Muscle	cellular response to estradiol stimulus	Gene Ontology	GO:0071392	1	12	0.0602701	0.1372	ENSSSCG00000013375
Muscle	pattern specification process	Gene Ontology	GO:0007389	1	12	0.0602701	0.1372	ENSSSCG00000005087
Muscle	myelin sheath	Gene Ontology	GO:0043209	1	13	0.0647551	0.139473	ENSSSCG00000006352
Muscle	syntaxin-1 binding	Gene Ontology	GO:0017075	1	13	0.0647551	0.139473	ENSSSCG00000006829
Muscle	myosin binding	Gene Ontology	GO:0017022	1	13	0.0647551	0.139473	ENSSSCG00000004803
Muscle	chloride channel complex	Gene Ontology	GO:0034707	1	13	0.0647551	0.139473	ENSSSCG00000000499
Muscle	metanephros development	Gene Ontology	GO:0001656	1	13	0.0647551	0.139473	ENSSSCG00000006073
Muscle	T-tubule	Gene Ontology	GO:0030315	1	13	0.0647551	0.139473	ENSSSCG00000017271
Muscle	thyroid gland development	Gene Ontology	GO:0030878	1	13	0.0647551	0.139473	ENSSSCG00000005087
Muscle	protein localization to organelle	Gene Ontology	GO:0033365	1	14	0.069219	0.145724	ENSSSCG00000013354
Muscle	neuromuscular synaptic transmission	Gene Ontology	GO:0007274	1	14	0.069219	0.145724	ENSSSCG00000029471
Muscle	embryonic hindlimb morphogenesis	Gene Ontology	GO:0035116	1	14	0.069219	0.145724	ENSSSCG00000006073
Muscle	cell-cell adhesion via plasma-membrane adhesion molecules	Gene Ontology	GO:0098742	1	15	0.0736619	0.149143	ENSSSCG00000002642
Muscle	nuclear hormone receptor binding	Gene Ontology	GO:0035257	1	15	0.0736619	0.149143	ENSSSCG00000013375
Muscle	bone morphogenesis	Gene Ontology	GO:0060349	1	15	0.0736619	0.149143	ENSSSCG00000006073
Muscle	proton-exporting ATPase activity, phosphorylative mechanism	Gene Ontology	GO:0008553	1	15	0.0736619	0.149143	ENSSSCG00000007805
Muscle	protein phosphatase 1 binding	Gene Ontology	GO:0008157	1	15	0.0736619	0.149143	ENSSSCG00000016640
Muscle	axon guidance	Gene Ontology	GO:0007411	2	92	0.074039	0.149143	ENSSSCG00000029311|ENSSSCG00000014324
Muscle	MAP kinase activity	Gene Ontology	GO:0004707	1	16	0.0780838	0.15183	ENSSSCG00000024676
Muscle	protein localization to nucleus	Gene Ontology	GO:0034504	1	16	0.0780838	0.15183	ENSSSCG00000005087
Muscle	cardiac muscle contraction	Gene Ontology	GO:0060048	1	16	0.0780838	0.15183	ENSSSCG00000017500
Muscle	regulation of cytokine production	Gene Ontology	GO:0001817	1	16	0.0780838	0.15183	ENSSSCG00000028567
Muscle	actin monomer binding	Gene Ontology	GO:0003785	1	16	0.0780838	0.15183	ENSSSCG00000016605
Muscle	histone H3 acetylation	Gene Ontology	GO:0043966	1	17	0.082485	0.153972	ENSSSCG00000013375
Muscle	ureteric bud development	Gene Ontology	GO:0001657	1	17	0.082485	0.153972	ENSSSCG00000005087
Muscle	embryonic cranial skeleton morphogenesis	Gene Ontology	GO:0048701	1	17	0.082485	0.153972	ENSSSCG00000005087
Muscle	nuclear inner membrane	Gene Ontology	GO:0005637	1	17	0.082485	0.153972	ENSSSCG00000012606
Muscle	actin filament polymerization	Gene Ontology	GO:0030041	1	17	0.082485	0.153972	ENSSSCG00000016605
Muscle	embryonic forelimb morphogenesis	Gene Ontology	GO:0035115	1	17	0.082485	0.153972	ENSSSCG00000006073
Muscle	intercalated disc	Gene Ontology	GO:0014704	1	18	0.0868654	0.157937	ENSSSCG00000020785
Muscle	negative regulation of proteasomal ubiquitin-dependent protein catabolic process	Gene Ontology	GO:0032435	1	18	0.0868654	0.157937	ENSSSCG00000011286
Muscle	inner ear development	Gene Ontology	GO:0048839	1	18	0.0868654	0.157937	ENSSSCG00000005087
Muscle	negative regulation of insulin receptor signaling pathway	Gene Ontology	GO:0046627	1	18	0.0868654	0.157937	ENSSSCG00000007757
Muscle	branching involved in ureteric bud morphogenesis	Gene Ontology	GO:0001658	1	19	0.0912253	0.161665	ENSSSCG00000005087
Muscle	stem cell differentiation	Gene Ontology	GO:0048863	1	19	0.0912253	0.161665	ENSSSCG00000016701
Muscle	catenin complex	Gene Ontology	GO:0016342	1	19	0.0912253	0.161665	ENSSSCG00000002642
Muscle	enzyme regulator activity	Gene Ontology	GO:0030234	1	19	0.0912253	0.161665	ENSSSCG00000029651
Muscle	positive regulation of bone mineralization	Gene Ontology	GO:0030501	1	20	0.0955646	0.167238	ENSSSCG00000006073
Muscle	calcium ion transport	Gene Ontology	GO:0006816	1	20	0.0955646	0.167238	ENSSSCG00000024784
Muscle	glycolytic process	Gene Ontology	GO:0006096	1	21	0.0998834	0.172638	ENSSSCG00000017904
Muscle	regulation of immune response	Gene Ontology	GO:0050776	1	21	0.0998834	0.172638	ENSSSCG00000028567
Muscle	chondrocyte differentiation	Gene Ontology	GO:0002062	1	22	0.104182	0.178963	ENSSSCG00000006073
Muscle	histone H4 acetylation	Gene Ontology	GO:0043967	1	24	0.112718	0.187864	ENSSSCG00000013375
Muscle	outflow tract morphogenesis	Gene Ontology	GO:0003151	1	24	0.112718	0.187864	ENSSSCG00000005087
Muscle	E-box binding	Gene Ontology	GO:0070888	1	24	0.112718	0.187864	ENSSSCG00000013375
Muscle	cell fate specification	Gene Ontology	GO:0001708	1	24	0.112718	0.187864	ENSSSCG00000006725
Muscle	positive regulation of protein secretion	Gene Ontology	GO:0050714	1	24	0.112718	0.187864	ENSSSCG00000003693
Muscle	cytoskeleton	Gene Ontology	GO:0005856	2	121	0.116578	0.191508	ENSSSCG00000010190|ENSSSCG00000016605
Muscle	inner ear morphogenesis	Gene Ontology	GO:0042472	1	25	0.116957	0.191508	ENSSSCG00000005087
Muscle	synaptic vesicle membrane	Gene Ontology	GO:0030672	1	25	0.116957	0.191508	ENSSSCG00000006829
Muscle	negative regulation of protein ubiquitination	Gene Ontology	GO:0031397	1	26	0.121175	0.19388	ENSSSCG00000011286
Muscle	actin filament bundle assembly	Gene Ontology	GO:0051017	1	26	0.121175	0.19388	ENSSSCG00000015917
Muscle	cytoskeletal protein binding	Gene Ontology	GO:0008092	1	26	0.121175	0.19388	ENSSSCG00000020785
Muscle	somitogenesis	Gene Ontology	GO:0001756	1	26	0.121175	0.19388	ENSSSCG00000026533
Muscle	caveola	Gene Ontology	GO:0005901	1	27	0.125373	0.19833	ENSSSCG00000002642
Muscle	positive regulation of epithelial cell proliferation	Gene Ontology	GO:0050679	1	27	0.125373	0.19833	ENSSSCG00000006073
Muscle	negative regulation of neuron differentiation	Gene Ontology	GO:0045665	1	28	0.129552	0.203789	ENSSSCG00000022693
Muscle	cell adhesion	Gene Ontology	GO:0007155	2	130	0.130811	0.204621	ENSSSCG00000029311|ENSSSCG00000014324
Muscle	transcription factor binding	Gene Ontology	GO:0008134	2	131	0.132417	0.205708	ENSSSCG00000016701|ENSSSCG00000013375
Muscle	collagen trimer	Gene Ontology	GO:0005581	1	29	0.13371	0.205708	ENSSSCG00000016823
Muscle	regulation of protein localization	Gene Ontology	GO:0032880	1	29	0.13371	0.205708	ENSSSCG00000005087
Muscle	kidney development	Gene Ontology	GO:0001822	1	30	0.13785	0.209771	ENSSSCG00000005087
Muscle	positive regulation of protein localization to plasma membrane	Gene Ontology	GO:1903078	1	30	0.13785	0.209771	ENSSSCG00000029471
Muscle	chromatin binding	Gene Ontology	GO:0003682	3	269	0.140273	0.212305	ENSSSCG00000017376|ENSSSCG00000005087|ENSSSCG00000013375
Muscle	thymus development	Gene Ontology	GO:0048538	1	31	0.14197	0.213718	ENSSSCG00000005087
Muscle	protein-macromolecule adaptor activity	Gene Ontology	GO:0030674	1	32	0.14607	0.217551	ENSSSCG00000017500
Muscle	RNA polymerase II activating transcription factor binding	Gene Ontology	GO:0001102	1	32	0.14607	0.217551	ENSSSCG00000006725
Muscle	epithelial cell differentiation	Gene Ontology	GO:0030855	1	34	0.154213	0.226071	ENSSSCG00000005087
Muscle	positive regulation of endothelial cell proliferation	Gene Ontology	GO:0001938	1	34	0.154213	0.226071	ENSSSCG00000014117
Muscle	promoter-specific chromatin binding	Gene Ontology	GO:1990841	1	34	0.154213	0.226071	ENSSSCG00000013375
Muscle	positive regulation of peptidyl-tyrosine phosphorylation	Gene Ontology	GO:0050731	1	35	0.158255	0.229271	ENSSSCG00000014117
Muscle	cadherin binding	Gene Ontology	GO:0045296	1	35	0.158255	0.229271	ENSSSCG00000002642
Muscle	negative regulation of transcription by RNA polymerase II	Gene Ontology	GO:0000122	4	437	0.158852	0.229271	ENSSSCG00000006725|ENSSSCG00000005087|ENSSSCG00000016701|ENSSSCG00000006073
Muscle	embryonic digit morphogenesis	Gene Ontology	GO:0042733	1	36	0.162279	0.23065	ENSSSCG00000006073
Muscle	roof of mouth development	Gene Ontology	GO:0060021	1	36	0.162279	0.23065	ENSSSCG00000006073
Muscle	SH3 domain binding	Gene Ontology	GO:0017124	1	36	0.162279	0.23065	ENSSSCG00000022209
Muscle	ATPase activity	Gene Ontology	GO:0016887	2	150	0.163718	0.231521	ENSSSCG00000007805|ENSSSCG00000004803
Muscle	syntaxin binding	Gene Ontology	GO:0019905	1	37	0.166284	0.233967	ENSSSCG00000004143
Muscle	extrinsic component of cytoplasmic side of plasma membrane	Gene Ontology	GO:0031234	1	38	0.17027	0.235789	ENSSSCG00000029471
Muscle	chromatin DNA binding	Gene Ontology	GO:0031490	1	38	0.17027	0.235789	ENSSSCG00000013375
Muscle	insulin receptor signaling pathway	Gene Ontology	GO:0008286	1	38	0.17027	0.235789	ENSSSCG00000013354
Muscle	regulation of transcription, DNA-templated	Gene Ontology	GO:0006355	3	296	0.170947	0.235789	ENSSSCG00000012606|ENSSSCG00000005087|ENSSSCG00000000937
Muscle	RNA polymerase II transcription regulatory region sequence-specific DNA binding	Gene Ontology	GO:0000977	2	155	0.172168	0.236309	ENSSSCG00000006725|ENSSSCG00000006073
Muscle	protein serine/threonine phosphatase activity	Gene Ontology	GO:0004722	1	39	0.174237	0.236826	ENSSSCG00000006867
Muscle	intermediate filament	Gene Ontology	GO:0005882	1	39	0.174237	0.236826	ENSSSCG00000020785
Muscle	heart looping	Gene Ontology	GO:0001947	1	40	0.178185	0.241023	ENSSSCG00000022693
Muscle	T cell receptor signaling pathway	Gene Ontology	GO:0050852	1	42	0.186026	0.248034	ENSSSCG00000028567
Muscle	regulation of catalytic activity	Gene Ontology	GO:0050790	1	42	0.186026	0.248034	ENSSSCG00000029651
Muscle	chloride channel activity	Gene Ontology	GO:0005254	1	42	0.186026	0.248034	ENSSSCG00000000499
Muscle	protein binding	Gene Ontology	GO:0005515	1	43	0.189919	0.250836	ENSSSCG00000004803
Muscle	kinase binding	Gene Ontology	GO:0019900	1	43	0.189919	0.250836	ENSSSCG00000003693
Muscle	ubiquitin protein ligase activity	Gene Ontology	GO:0061630	2	167	0.192726	0.253348	ENSSSCG00000007757|ENSSSCG00000006216
Muscle	regulation of ion transmembrane transport	Gene Ontology	GO:0034765	1	44	0.193793	0.253561	ENSSSCG00000024784
Muscle	negative regulation of angiogenesis	Gene Ontology	GO:0016525	1	46	0.201487	0.261187	ENSSSCG00000014117
Muscle	cellular response to tumor necrosis factor	Gene Ontology	GO:0071356	1	46	0.201487	0.261187	ENSSSCG00000013375
Muscle	nucleus	Gene Ontology	GO:0005634	13	2110	0.204933	0.263697	ENSSSCG00000020785|ENSSSCG00000022693|ENSSSCG00000026533|ENSSSCG00000005087|ENSSSCG00000016701|ENSSSCG00000000937|ENSSSCG00000013375|ENSSSCG00000006725|ENSSSCG00000024676|ENSSSCG00000001487|ENSSSCG00000006073|ENSSSCG00000017376|ENSSSCG00000010303
Muscle	basement membrane	Gene Ontology	GO:0005604	1	47	0.205307	0.263697	ENSSSCG00000014117
Muscle	regulation of alternative mRNA splicing, via spliceosome	Gene Ontology	GO:0000381	1	48	0.209109	0.267354	ENSSSCG00000013375
Muscle	transcription, DNA-templated	Gene Ontology	GO:0006351	1	50	0.216659	0.275747	ENSSSCG00000013375
Muscle	DNA binding	Gene Ontology	GO:0003677	3	336	0.219472	0.278063	ENSSSCG00000022693|ENSSSCG00000000937|ENSSSCG00000013375
Muscle	anterior/posterior pattern specification	Gene Ontology	GO:0009952	1	53	0.227851	0.287379	ENSSSCG00000016701
Muscle	nuclear envelope	Gene Ontology	GO:0005635	1	54	0.231546	0.290731	ENSSSCG00000012606
Muscle	integrin-mediated signaling pathway	Gene Ontology	GO:0007229	1	57	0.242528	0.30316	ENSSSCG00000022209
Muscle	DNA-binding transcription factor activity	Gene Ontology	GO:0003700	2	198	0.24703	0.307415	ENSSSCG00000005087|ENSSSCG00000013375
Muscle	cytoplasm	Gene Ontology	GO:0005737	12	2010	0.251334	0.311387	ENSSSCG00000020785|ENSSSCG00000024676|ENSSSCG00000004803|ENSSSCG00000010190|ENSSSCG00000004143|ENSSSCG00000007231|ENSSSCG00000001487|ENSSSCG00000006216|ENSSSCG00000010317|ENSSSCG00000017376|ENSSSCG00000007757|ENSSSCG00000006867
Muscle	glucose homeostasis	Gene Ontology	GO:0042593	1	61	0.256931	0.316919	ENSSSCG00000013354
Muscle	metal ion binding	Gene Ontology	GO:0046872	5	719	0.262636	0.322535	ENSSSCG00000006754|ENSSSCG00000010359|ENSSSCG00000013354|ENSSSCG00000007805|ENSSSCG00000029471
Muscle	negative regulation of neuron apoptotic process	Gene Ontology	GO:0043524	1	65	0.271064	0.331431	ENSSSCG00000005087
Muscle	protein tyrosine phosphatase activity	Gene Ontology	GO:0004725	1	68	0.281489	0.342682	ENSSSCG00000010317
Muscle	peptidyl-tyrosine dephosphorylation	Gene Ontology	GO:0035335	1	69	0.284931	0.345371	ENSSSCG00000010317
Muscle	protein ubiquitination	Gene Ontology	GO:0016567	2	221	0.287746	0.346524	ENSSSCG00000007757|ENSSSCG00000006216
Muscle	chloride transmembrane transport	Gene Ontology	GO:1902476	1	70	0.288357	0.346524	ENSSSCG00000000499
Muscle	identical protein binding	Gene Ontology	GO:0042802	4	574	0.297036	0.355428	ENSSSCG00000020785|ENSSSCG00000029471|ENSSSCG00000013354|ENSSSCG00000006216
Muscle	heart development	Gene Ontology	GO:0007507	1	73	0.298539	0.355706	ENSSSCG00000006829
Muscle	sensory perception of sound	Gene Ontology	GO:0007605	1	74	0.3019	0.358187	ENSSSCG00000005087
Muscle	intracellular signal transduction	Gene Ontology	GO:0035556	2	230	0.303648	0.35874	ENSSSCG00000024676|ENSSSCG00000029471
Muscle	integrin binding	Gene Ontology	GO:0005178	1	76	0.308576	0.363031	ENSSSCG00000014117
Muscle	heparin binding	Gene Ontology	GO:0008201	1	79	0.318473	0.373106	ENSSSCG00000014117
Muscle	oxidoreductase activity	Gene Ontology	GO:0016491	1	84	0.334657	0.389513	ENSSSCG00000024681
Muscle	protein phosphorylation	Gene Ontology	GO:0006468	2	248	0.335259	0.389513	ENSSSCG00000007231|ENSSSCG00000024676
Muscle	focal adhesion	Gene Ontology	GO:0005925	1	85	0.337848	0.390899	ENSSSCG00000015917
Muscle	angiogenesis	Gene Ontology	GO:0001525	1	88	0.347331	0.400217	ENSSSCG00000016701
Muscle	proteasome-mediated ubiquitin-dependent protein catabolic process	Gene Ontology	GO:0043161	1	93	0.362839	0.416373	ENSSSCG00000007757
Muscle	nuclear membrane	Gene Ontology	GO:0031965	1	101	0.386901	0.442172	ENSSSCG00000016701
Muscle	protein kinase activity	Gene Ontology	GO:0004672	1	109	0.410066	0.464852	ENSSSCG00000024676
Muscle	transcription coactivator activity	Gene Ontology	GO:0003713	1	109	0.410066	0.464852	ENSSSCG00000013375
Muscle	regulation of gene expression	Gene Ontology	GO:0010468	1	112	0.418528	0.472532	ENSSSCG00000024676
Muscle	zinc ion binding	Gene Ontology	GO:0008270	3	502	0.434483	0.488575	ENSSSCG00000007757|ENSSSCG00000022209|ENSSSCG00000006216
Muscle	axon	Gene Ontology	GO:0030424	1	122	0.445882	0.499388	ENSSSCG00000014324
Muscle	signaling receptor binding	Gene Ontology	GO:0005102	1	124	0.451199	0.503329	ENSSSCG00000028567
Muscle	inflammatory response	Gene Ontology	GO:0006954	1	128	0.461681	0.512979	ENSSSCG00000013354
Muscle	magnesium ion binding	Gene Ontology	GO:0000287	1	130	0.466848	0.515321	ENSSSCG00000017904
Muscle	protein homodimerization activity	Gene Ontology	GO:0042803	2	327	0.46747	0.515321	ENSSSCG00000010317|ENSSSCG00000003693
Muscle	ubiquitin protein ligase binding	Gene Ontology	GO:0031625	1	143	0.499263	0.54821	ENSSSCG00000013375
Muscle	glutamatergic synapse	Gene Ontology	GO:0098978	1	144	0.501674	0.548706	ENSSSCG00000004803
Muscle	negative regulation of cell population proliferation	Gene Ontology	GO:0008285	1	147	0.50884	0.554378	ENSSSCG00000022693
Muscle	sequence-specific DNA binding	Gene Ontology	GO:0043565	1	150	0.515904	0.559895	ENSSSCG00000005087
Muscle	oxidation-reduction process	Gene Ontology	GO:0055114	2	366	0.527015	0.569746	ENSSSCG00000024681|ENSSSCG00000017996
Muscle	negative regulation of apoptotic process	Gene Ontology	GO:0043066	1	160	0.538735	0.580176	ENSSSCG00000004803
Muscle	negative regulation of transcription, DNA-templated	Gene Ontology	GO:0045892	1	161	0.540959	0.580339	ENSSSCG00000026533
Muscle	external side of plasma membrane	Gene Ontology	GO:0009897	1	167	0.554082	0.592148	ENSSSCG00000028567
Muscle	nuclear chromatin	Gene Ontology	GO:0000790	1	169	0.558373	0.594466	ENSSSCG00000013375
Muscle	synapse	Gene Ontology	GO:0045202	1	180	0.58126	0.616487	ENSSSCG00000029471
Muscle	positive regulation of transcription, DNA-templated	Gene Ontology	GO:0045893	1	186	0.593246	0.626538	ENSSSCG00000005087
Muscle	cell differentiation	Gene Ontology	GO:0030154	1	187	0.595211	0.626538	ENSSSCG00000024676
Muscle	protein serine/threonine kinase activity	Gene Ontology	GO:0004674	1	201	0.621752	0.649592	ENSSSCG00000024676
Muscle	protein-containing complex	Gene Ontology	GO:0032991	1	201	0.621752	0.649592	ENSSSCG00000010317
Muscle	endoplasmic reticulum	Gene Ontology	GO:0005783	2	448	0.637169	0.663225	ENSSSCG00000007805|ENSSSCG00000024681
Muscle	intracellular membrane-bounded organelle	Gene Ontology	GO:0043231	1	215	0.646577	0.670524	ENSSSCG00000006867
Muscle	extracellular region	Gene Ontology	GO:0005576	1	261	0.717366	0.741189	ENSSSCG00000016823
Muscle	integral component of plasma membrane	Gene Ontology	GO:0005887	2	534	0.730427	0.75191	ENSSSCG00000006352|ENSSSCG00000017271
Muscle	signal transduction	Gene Ontology	GO:0007165	1	359	0.82486	0.84601	ENSSSCG00000006867
Muscle	extracellular space	Gene Ontology	GO:0005615	2	676	0.840381	0.858783	ENSSSCG00000014117|ENSSSCG00000000917
Muscle	nucleolus	Gene Ontology	GO:0005730	1	398	0.855364	0.870916	ENSSSCG00000005087
Muscle	nucleoplasm	Gene Ontology	GO:0005654	4	1302	0.880245	0.893002	ENSSSCG00000005087|ENSSSCG00000016701|ENSSSCG00000013375|ENSSSCG00000029471
Muscle	Golgi apparatus	Gene Ontology	GO:0005794	1	459	0.89289	0.90256	ENSSSCG00000002642
Muscle	plasma membrane	Gene Ontology	GO:0005886	5	1716	0.924997	0.931652	ENSSSCG00000029311|ENSSSCG00000017904|ENSSSCG00000000499|ENSSSCG00000015917|ENSSSCG00000014324
Muscle	integral component of membrane	Gene Ontology	GO:0016021	9	2797	0.937628	0.940989	ENSSSCG00000007805|ENSSSCG00000008150|ENSSSCG00000002642|ENSSSCG00000006829|ENSSSCG00000017996|ENSSSCG00000017583|ENSSSCG00000029651|ENSSSCG00000024681|ENSSSCG00000016640
Muscle	cytosol	Gene Ontology	GO:0005829	3	1758	0.992872	0.992872	ENSSSCG00000006754|ENSSSCG00000016578|ENSSSCG00000029471
Placenta	aspartic-type endopeptidase activity	Gene Ontology	GO:0004190	6	19	2.19729e-07	0.000124147	ENSSSCG00000027430|ENSSSCG00000013098|ENSSSCG00000013091|ENSSSCG00000013090|ENSSSCG00000013097|ENSSSCG00000013096
Placenta	proteolysis	Gene Ontology	GO:0006508	15	277	6.58502e-07	0.000186027	ENSSSCG00000027430|ENSSSCG00000017617|ENSSSCG00000013096|ENSSSCG00000013097|ENSSSCG00000003600|ENSSSCG00000025410|ENSSSCG00000013098|ENSSSCG00000007431|ENSSSCG00000004869|ENSSSCG00000013091|ENSSSCG00000015246|ENSSSCG00000013090|ENSSSCG00000003732|ENSSSCG00000015086|ENSSSCG00000009644
Placenta	ganglioside catabolic process	Gene Ontology	GO:0006689	4	6	2.64757e-06	0.000492611	ENSSSCG00000001927|ENSSSCG00000017087|ENSSSCG00000001418|ENSSSCG00000014073
Placenta	lysosome	Gene Ontology	GO:0005764	10	133	3.48751e-06	0.000492611	ENSSSCG00000013731|ENSSSCG00000024736|ENSSSCG00000003600|ENSSSCG00000014073|ENSSSCG00000001418|ENSSSCG00000006995|ENSSSCG00000025410|ENSSSCG00000001927|ENSSSCG00000008714|ENSSSCG00000007522
Placenta	sodium channel complex	Gene Ontology	GO:0034706	3	5	6.71338e-05	0.00758612	ENSSSCG00000028923|ENSSSCG00000007836|ENSSSCG00000000707
Placenta	ligand-gated sodium channel activity	Gene Ontology	GO:0015280	3	6	9.98997e-05	0.00940722	ENSSSCG00000028923|ENSSSCG00000007836|ENSSSCG00000000707
Placenta	integral component of membrane	Gene Ontology	GO:0016021	50	2797	0.000189425	0.0152893	ENSSSCG00000024736|ENSSSCG00000002734|ENSSSCG00000008155|ENSSSCG00000012133|ENSSSCG00000011850|ENSSSCG00000009517|ENSSSCG00000000211|ENSSSCG00000015246|ENSSSCG00000000707|ENSSSCG00000008830|ENSSSCG00000012030|ENSSSCG00000001715|ENSSSCG00000017934|ENSSSCG00000024346|ENSSSCG00000022447|ENSSSCG00000007072|ENSSSCG00000025436|ENSSSCG00000015885|ENSSSCG00000016516|ENSSSCG00000008449|ENSSSCG00000022638|…
Placenta	carbohydrate metabolic process	Gene Ontology	GO:0005975	6	85	0.000459144	0.0324271	ENSSSCG00000003758|ENSSSCG00000014073|ENSSSCG00000016603|ENSSSCG00000001927|ENSSSCG00000016601|ENSSSCG00000008449
Placenta	integral component of plasma membrane	Gene Ontology	GO:0005887	15	534	0.000925804	0.0581199	ENSSSCG00000028923|ENSSSCG00000011904|ENSSSCG00000024428|ENSSSCG00000003266|ENSSSCG00000021902|ENSSSCG00000003908|ENSSSCG00000011878|ENSSSCG00000013586|ENSSSCG00000007199|ENSSSCG00000000211|ENSSSCG00000007836|ENSSSCG00000008118|ENSSSCG00000000707|ENSSSCG00000003732|ENSSSCG00000014182
Placenta	multicellular organismal water homeostasis	Gene Ontology	GO:0050891	2	5	0.00236313	0.0907212	ENSSSCG00000028923|ENSSSCG00000007836
Placenta	oligosaccharide catabolic process	Gene Ontology	GO:0009313	2	5	0.00236313	0.0907212	ENSSSCG00000014073|ENSSSCG00000001418
Placenta	glycosaminoglycan metabolic process	Gene Ontology	GO:0030203	2	5	0.00236313	0.0907212	ENSSSCG00000001927|ENSSSCG00000014073
Placenta	serine-type endopeptidase inhibitor activity	Gene Ontology	GO:0004867	4	48	0.00239671	0.0907212	ENSSSCG00000004894|ENSSSCG00000014426|ENSSSCG00000002954|ENSSSCG00000004759
Placenta	myelination	Gene Ontology	GO:0042552	3	22	0.00240853	0.0907212	ENSSSCG00000001927|ENSSSCG00000002818|ENSSSCG00000014073
Placenta	brush border membrane	Gene Ontology	GO:0031526	3	22	0.00240853	0.0907212	ENSSSCG00000016516|ENSSSCG00000023186|ENSSSCG00000008449
Placenta	positive regulation of blood vessel diameter	Gene Ontology	GO:0097755	2	6	0.00312846	0.103975	ENSSSCG00000017617|ENSSSCG00000014091
Placenta	labyrinthine layer development	Gene Ontology	GO:0060711	2	6	0.00312846	0.103975	ENSSSCG00000012409|ENSSSCG00000009317
Placenta	mesoderm development	Gene Ontology	GO:0007498	2	7	0.00399377	0.117197	ENSSSCG00000027361|ENSSSCG00000000669
Placenta	L-alpha-amino acid transmembrane transport	Gene Ontology	GO:1902475	2	7	0.00399377	0.117197	ENSSSCG00000008599|ENSSSCG00000024346
Placenta	negative regulation of epithelial cell migration	Gene Ontology	GO:0010633	2	8	0.00495681	0.117197	ENSSSCG00000003832|ENSSSCG00000002734
Placenta	negative regulation of cell motility	Gene Ontology	GO:2000146	2	8	0.00495681	0.117197	ENSSSCG00000003832|ENSSSCG00000002954
Placenta	sodium ion homeostasis	Gene Ontology	GO:0055078	2	8	0.00495681	0.117197	ENSSSCG00000028923|ENSSSCG00000007836
Placenta	regulation of epithelial cell proliferation	Gene Ontology	GO:0050678	2	8	0.00495681	0.117197	ENSSSCG00000003832|ENSSSCG00000004894
Placenta	bicellular tight junction assembly	Gene Ontology	GO:0070830	3	31	0.00583618	0.117197	ENSSSCG00000017934|ENSSSCG00000012030|ENSSSCG00000002734
Placenta	lysosome organization	Gene Ontology	GO:0007040	3	31	0.00583618	0.117197	ENSSSCG00000001927|ENSSSCG00000024736|ENSSSCG00000014073
Placenta	negative regulation of JNK cascade	Gene Ontology	GO:0046329	2	9	0.00601541	0.117197	ENSSSCG00000014091|ENSSSCG00000002734
Placenta	hyalurononglucosaminidase activity	Gene Ontology	GO:0004415	2	9	0.00601541	0.117197	ENSSSCG00000016603|ENSSSCG00000016601
Placenta	morphogenesis of an epithelium	Gene Ontology	GO:0002009	2	9	0.00601541	0.117197	ENSSSCG00000004894|ENSSSCG00000022980
Placenta	apicolateral plasma membrane	Gene Ontology	GO:0016327	2	9	0.00601541	0.117197	ENSSSCG00000017934|ENSSSCG00000012030
Placenta	epithelial cell differentiation	Gene Ontology	GO:0030855	3	34	0.00740107	0.139387	ENSSSCG00000015100|ENSSSCG00000010922|ENSSSCG00000011904
Placenta	proton transmembrane transport	Gene Ontology	GO:1902600	4	69	0.00808955	0.144001	ENSSSCG00000016516|ENSSSCG00000008155|ENSSSCG00000022638|ENSSSCG00000008634
Placenta	amino acid transport	Gene Ontology	GO:0006865	2	11	0.00841067	0.144001	ENSSSCG00000008449|ENSSSCG00000024346
Placenta	epidermis development	Gene Ontology	GO:0008544	2	11	0.00841067	0.144001	ENSSSCG00000003160|ENSSSCG00000017192
Placenta	odontogenesis	Gene Ontology	GO:0042476	2	12	0.00974311	0.158837	ENSSSCG00000024736|ENSSSCG00000000211
Placenta	neural tube closure	Gene Ontology	GO:0001843	3	38	0.00983946	0.158837	ENSSSCG00000015246|ENSSSCG00000002954|ENSSSCG00000004759
Placenta	sensory perception of sound	Gene Ontology	GO:0007605	4	74	0.0101711	0.15963	ENSSSCG00000016516|ENSSSCG00000001927|ENSSSCG00000007199|ENSSSCG00000014073
Placenta	SMAD protein signal transduction	Gene Ontology	GO:0060395	3	39	0.0105135	0.160543	ENSSSCG00000001927|ENSSSCG00000012409|ENSSSCG00000000669
Placenta	WW domain binding	Gene Ontology	GO:0050699	2	13	0.0111627	0.162454	ENSSSCG00000028923|ENSSSCG00000007836
Placenta	extracellular exosome	Gene Ontology	GO:0070062	3	40	0.0112136	0.162454	ENSSSCG00000028923|ENSSSCG00000007836|ENSSSCG00000023186
Placenta	extrinsic component of plasma membrane	Gene Ontology	GO:0019897	2	14	0.0126674	0.170752	ENSSSCG00000015246|ENSSSCG00000027226
Placenta	viral entry into host cell	Gene Ontology	GO:0046718	2	14	0.0126674	0.170752	ENSSSCG00000026861|ENSSSCG00000017061
Placenta	skeletal system development	Gene Ontology	GO:0001501	3	42	0.0126931	0.170752	ENSSSCG00000001927|ENSSSCG00000000669|ENSSSCG00000014073
Placenta	apical plasma membrane	Gene Ontology	GO:0016324	5	127	0.0144216	0.18919	ENSSSCG00000015100|ENSSSCG00000023186|ENSSSCG00000008118|ENSSSCG00000000211|ENSSSCG00000016516
Placenta	negative regulation of endopeptidase activity	Gene Ontology	GO:0010951	4	83	0.0147334	0.18919	ENSSSCG00000004894|ENSSSCG00000014426|ENSSSCG00000002954|ENSSSCG00000004759
Placenta	lipid storage	Gene Ontology	GO:0019915	2	16	0.0159242	0.199937	ENSSSCG00000001927|ENSSSCG00000014073
Placenta	endocytosis	Gene Ontology	GO:0006897	4	88	0.0177476	0.214187	ENSSSCG00000024336|ENSSSCG00000025436|ENSSSCG00000015086|ENSSSCG00000027226
Placenta	extracellular space	Gene Ontology	GO:0005615	14	676	0.0178173	0.214187	ENSSSCG00000003832|ENSSSCG00000004894|ENSSSCG00000003600|ENSSSCG00000022447|ENSSSCG00000014073|ENSSSCG00000011850|ENSSSCG00000026605|ENSSSCG00000008714|ENSSSCG00000007522|ENSSSCG00000000669|ENSSSCG00000003160|ENSSSCG00000009216|ENSSSCG00000006995|ENSSSCG00000004233
Placenta	proton-transporting ATPase activity, rotational mechanism	Gene Ontology	GO:0046961	2	18	0.019498	0.229508	ENSSSCG00000016516|ENSSSCG00000008634
Placenta	cell-matrix adhesion	Gene Ontology	GO:0007160	3	52	0.021703	0.250248	ENSSSCG00000017204|ENSSSCG00000008001|ENSSSCG00000011850
Placenta	bicellular tight junction	Gene Ontology	GO:0005923	3	53	0.0227534	0.257114	ENSSSCG00000017934|ENSSSCG00000012030|ENSSSCG00000002734
Placenta	basal plasma membrane	Gene Ontology	GO:0009925	2	21	0.0254205	0.26701	ENSSSCG00000003832|ENSSSCG00000000211
Placenta	sodium ion transmembrane transport	Gene Ontology	GO:0035725	3	56	0.0260685	0.26701	ENSSSCG00000028923|ENSSSCG00000007836|ENSSSCG00000000707
Placenta	ion transmembrane transport	Gene Ontology	GO:0034220	3	56	0.0260685	0.26701	ENSSSCG00000003266|ENSSSCG00000021902|ENSSSCG00000024428
Placenta	cholesterol binding	Gene Ontology	GO:0015485	2	23	0.0297224	0.26701	ENSSSCG00000008118|ENSSSCG00000001788
Placenta	keratinocyte differentiation	Gene Ontology	GO:0030216	2	25	0.0342908	0.26701	ENSSSCG00000015246|ENSSSCG00000006995
Placenta	inner ear morphogenesis	Gene Ontology	GO:0042472	2	25	0.0342908	0.26701	ENSSSCG00000024428|ENSSSCG00000017009
Placenta	serine-type endopeptidase activity	Gene Ontology	GO:0004252	4	111	0.0363609	0.26701	ENSSSCG00000024336|ENSSSCG00000015246|ENSSSCG00000015086|ENSSSCG00000022447
Placenta	neuromuscular process controlling balance	Gene Ontology	GO:0050885	2	26	0.0366709	0.26701	ENSSSCG00000001927|ENSSSCG00000014073
Placenta	blood coagulation	Gene Ontology	GO:0007596	2	29	0.0441749	0.26701	ENSSSCG00000014091|ENSSSCG00000022447
Placenta	scavenger receptor activity	Gene Ontology	GO:0005044	2	30	0.0467923	0.26701	ENSSSCG00000024336|ENSSSCG00000015086
Placenta	cytoplasmic vesicle	Gene Ontology	GO:0031410	4	123	0.0492932	0.26701	ENSSSCG00000003160|ENSSSCG00000002734|ENSSSCG00000007522|ENSSSCG00000029754
Placenta	lateral plasma membrane	Gene Ontology	GO:0016328	2	31	0.0494651	0.26701	ENSSSCG00000003832|ENSSSCG00000017934
Placenta	nervous system process	Gene Ontology	GO:0050877	2	33	0.0549712	0.26701	ENSSSCG00000021902|ENSSSCG00000024428
Placenta	structural molecule activity	Gene Ontology	GO:0005198	3	78	0.0577188	0.26701	ENSSSCG00000017192|ENSSSCG00000012030|ENSSSCG00000017934
Placenta	cell adhesion	Gene Ontology	GO:0007155	4	130	0.0578649	0.26701	ENSSSCG00000026861|ENSSSCG00000009216|ENSSSCG00000012030|ENSSSCG00000017934
Placenta	membrane	Gene Ontology	GO:0016020	8	382	0.0620307	0.26701	ENSSSCG00000014073|ENSSSCG00000017192|ENSSSCG00000005852|ENSSSCG00000001927|ENSSSCG00000030168|ENSSSCG00000001418|ENSSSCG00000029754|ENSSSCG00000004584
Placenta	regulation of somitogenesis	Gene Ontology	GO:0014807	1	5	0.063272	0.26701	ENSSSCG00000009317
Placenta	nuclear envelope lumen	Gene Ontology	GO:0005641	1	5	0.063272	0.26701	ENSSSCG00000005688
Placenta	sodium-independent organic anion transmembrane transporter activity	Gene Ontology	GO:0015347	1	5	0.063272	0.26701	ENSSSCG00000014182
Placenta	dendritic cell chemotaxis	Gene Ontology	GO:0002407	1	5	0.063272	0.26701	ENSSSCG00000009517
Placenta	gastric acid secretion	Gene Ontology	GO:0001696	1	5	0.063272	0.26701	ENSSSCG00000008155
Placenta	ion channel regulator activity	Gene Ontology	GO:0099106	1	5	0.063272	0.26701	ENSSSCG00000024666
Placenta	natriuretic peptide receptor activity	Gene Ontology	GO:0016941	1	5	0.063272	0.26701	ENSSSCG00000026724
Placenta	glucocorticoid biosynthetic process	Gene Ontology	GO:0006704	1	5	0.063272	0.26701	ENSSSCG00000025273
Placenta	epithelial cell maturation	Gene Ontology	GO:0002070	1	5	0.063272	0.26701	ENSSSCG00000006489
Placenta	sexual reproduction	Gene Ontology	GO:0019953	1	5	0.063272	0.26701	ENSSSCG00000001927
Placenta	negative regulation of macrophage activation	Gene Ontology	GO:0043031	1	5	0.063272	0.26701	ENSSSCG00000026605
Placenta	placenta blood vessel development	Gene Ontology	GO:0060674	1	5	0.063272	0.26701	ENSSSCG00000004759
Placenta	clathrin vesicle coat	Gene Ontology	GO:0030125	1	5	0.063272	0.26701	ENSSSCG00000027226
Placenta	aspartate transmembrane transport	Gene Ontology	GO:0015810	1	5	0.063272	0.26701	ENSSSCG00000013586
Placenta	peptidyl-tyrosine dephosphorylation involved in inactivation of protein kinase activity	Gene Ontology	GO:1990264	1	5	0.063272	0.26701	ENSSSCG00000024736
Placenta	O-methyltransferase activity	Gene Ontology	GO:0008171	1	5	0.063272	0.26701	ENSSSCG00000006846
Placenta	serine-type peptidase activity	Gene Ontology	GO:0008236	1	5	0.063272	0.26701	ENSSSCG00000025410
Placenta	positive regulation of viral entry into host cell	Gene Ontology	GO:0046598	1	5	0.063272	0.26701	ENSSSCG00000024336
Placenta	ceramide catabolic process	Gene Ontology	GO:0046514	1	5	0.063272	0.26701	ENSSSCG00000006995
Placenta	superoxide-generating NADPH oxidase activator activity	Gene Ontology	GO:0016176	1	5	0.063272	0.26701	ENSSSCG00000008034
Placenta	negative regulation of blood pressure	Gene Ontology	GO:0045776	1	5	0.063272	0.26701	ENSSSCG00000017617
Placenta	kidney morphogenesis	Gene Ontology	GO:0060993	1	5	0.063272	0.26701	ENSSSCG00000029710
Placenta	regulation of steroid biosynthetic process	Gene Ontology	GO:0050810	1	5	0.063272	0.26701	ENSSSCG00000006995
Placenta	negative regulation of stem cell proliferation	Gene Ontology	GO:2000647	1	5	0.063272	0.26701	ENSSSCG00000027361
Placenta	T cell chemotaxis	Gene Ontology	GO:0010818	1	5	0.063272	0.26701	ENSSSCG00000009517
Placenta	bile acid binding	Gene Ontology	GO:0032052	1	5	0.063272	0.26701	ENSSSCG00000001788
Placenta	calcium ion import	Gene Ontology	GO:0070509	1	5	0.063272	0.26701	ENSSSCG00000011878
Placenta	transport vesicle membrane	Gene Ontology	GO:0030658	1	5	0.063272	0.26701	ENSSSCG00000023186
Placenta	structural constituent of myelin sheath	Gene Ontology	GO:0019911	1	5	0.063272	0.26701	ENSSSCG00000002818
Placenta	negative regulation of ruffle assembly	Gene Ontology	GO:1900028	1	5	0.063272	0.26701	ENSSSCG00000003832
Placenta	dipeptidyl-peptidase activity	Gene Ontology	GO:0008239	1	5	0.063272	0.26701	ENSSSCG00000025410
Placenta	thyroid hormone metabolic process	Gene Ontology	GO:0042403	1	5	0.063272	0.26701	ENSSSCG00000029710
Placenta	acid phosphatase activity	Gene Ontology	GO:0003993	1	5	0.063272	0.26701	ENSSSCG00000024736
Placenta	pseudopodium	Gene Ontology	GO:0031143	1	5	0.063272	0.26701	ENSSSCG00000014091
Placenta	positive regulation of leukocyte chemotaxis	Gene Ontology	GO:0002690	1	5	0.063272	0.26701	ENSSSCG00000014091
Placenta	positive regulation of catalytic activity	Gene Ontology	GO:0043085	2	36	0.0636099	0.26701	ENSSSCG00000017087|ENSSSCG00000008034
Placenta	cell surface	Gene Ontology	GO:0009986	6	256	0.065699	0.26701	ENSSSCG00000016603|ENSSSCG00000022447|ENSSSCG00000008118|ENSSSCG00000015885|ENSSSCG00000017204|ENSSSCG00000008001
Placenta	oxidoreductase activity	Gene Ontology	GO:0016491	3	84	0.068482	0.26701	ENSSSCG00000002777|ENSSSCG00000013086|ENSSSCG00000006719
Placenta	basolateral plasma membrane	Gene Ontology	GO:0016323	3	84	0.068482	0.26701	ENSSSCG00000017934|ENSSSCG00000012030|ENSSSCG00000022638
Placenta	extrinsic component of cytoplasmic side of plasma membrane	Gene Ontology	GO:0031234	2	38	0.0696058	0.26701	ENSSSCG00000026486|ENSSSCG00000000634
Placenta	metallodipeptidase activity	Gene Ontology	GO:0070573	1	6	0.0734235	0.26701	ENSSSCG00000004869
Placenta	cell cortex region	Gene Ontology	GO:0099738	1	6	0.0734235	0.26701	ENSSSCG00000007522
Placenta	protein localization to cell junction	Gene Ontology	GO:1902414	1	6	0.0734235	0.26701	ENSSSCG00000002734
Placenta	intestinal epithelial cell differentiation	Gene Ontology	GO:0060575	1	6	0.0734235	0.26701	ENSSSCG00000009317
Placenta	anchored component of external side of plasma membrane	Gene Ontology	GO:0031362	1	6	0.0734235	0.26701	ENSSSCG00000023186
Placenta	chitinase activity	Gene Ontology	GO:0004568	1	6	0.0734235	0.26701	ENSSSCG00000003758
Placenta	positive regulation of peptide hormone secretion	Gene Ontology	GO:0090277	1	6	0.0734235	0.26701	ENSSSCG00000025436
Placenta	thrombin-activated receptor signaling pathway	Gene Ontology	GO:0070493	1	6	0.0734235	0.26701	ENSSSCG00000014091
Placenta	nucleoside triphosphate catabolic process	Gene Ontology	GO:0009143	1	6	0.0734235	0.26701	ENSSSCG00000004233
Placenta	detection of mechanical stimulus involved in sensory perception of sound	Gene Ontology	GO:0050910	1	6	0.0734235	0.26701	ENSSSCG00000024428
Placenta	regulation of signaling receptor activity	Gene Ontology	GO:0010469	1	6	0.0734235	0.26701	ENSSSCG00000011850
Placenta	epithelial tube branching involved in lung morphogenesis	Gene Ontology	GO:0060441	1	6	0.0734235	0.26701	ENSSSCG00000007522
Placenta	vacuolar proton-transporting V-type ATPase, V0 domain	Gene Ontology	GO:0000220	1	6	0.0734235	0.26701	ENSSSCG00000016516
Placenta	negative regulation of protein localization to nucleus	Gene Ontology	GO:1900181	1	6	0.0734235	0.26701	ENSSSCG00000015126
Placenta	hydrolase activity, acting on carbon-nitrogen (but not peptide) bonds	Gene Ontology	GO:0016810	1	6	0.0734235	0.26701	ENSSSCG00000006995
Placenta	azurophil granule	Gene Ontology	GO:0042582	1	6	0.0734235	0.26701	ENSSSCG00000014073
Placenta	ion channel complex	Gene Ontology	GO:0034702	1	6	0.0734235	0.26701	ENSSSCG00000013586
Placenta	penetration of zona pellucida	Gene Ontology	GO:0007341	1	6	0.0734235	0.26701	ENSSSCG00000014073
Placenta	peptide receptor activity	Gene Ontology	GO:0001653	1	6	0.0734235	0.26701	ENSSSCG00000026724
Placenta	response to cAMP	Gene Ontology	GO:0051591	1	6	0.0734235	0.26701	ENSSSCG00000012409
Placenta	apoptotic DNA fragmentation	Gene Ontology	GO:0006309	1	6	0.0734235	0.26701	ENSSSCG00000013731
Placenta	chitin catabolic process	Gene Ontology	GO:0006032	1	6	0.0734235	0.26701	ENSSSCG00000003758
Placenta	volume-sensitive anion channel activity	Gene Ontology	GO:0005225	1	6	0.0734235	0.26701	ENSSSCG00000013586
Placenta	cellular response to osmotic stress	Gene Ontology	GO:0071470	1	6	0.0734235	0.26701	ENSSSCG00000013586
Placenta	fatty acid alpha-oxidation	Gene Ontology	GO:0001561	1	6	0.0734235	0.26701	ENSSSCG00000004643
Placenta	glucose transmembrane transport	Gene Ontology	GO:1904659	1	6	0.0734235	0.26701	ENSSSCG00000004172
Placenta	response to dietary excess	Gene Ontology	GO:0002021	1	6	0.0734235	0.26701	ENSSSCG00000000669
Placenta	positive regulation of DNA damage response, signal transduction by p53 class mediator	Gene Ontology	GO:0043517	1	6	0.0734235	0.26701	ENSSSCG00000015885
Placenta	branching involved in labyrinthine layer morphogenesis	Gene Ontology	GO:0060670	1	6	0.0734235	0.26701	ENSSSCG00000004759
Placenta	epithelial cell development	Gene Ontology	GO:0002064	1	6	0.0734235	0.26701	ENSSSCG00000008155
Placenta	positive regulation of T cell receptor signaling pathway	Gene Ontology	GO:0050862	1	7	0.0834657	0.26701	ENSSSCG00000000299
Placenta	biomineral tissue development	Gene Ontology	GO:0031214	1	7	0.0834657	0.26701	ENSSSCG00000009216
Placenta	nerve development	Gene Ontology	GO:0021675	1	7	0.0834657	0.26701	ENSSSCG00000003160
Placenta	sphingomyelin catabolic process	Gene Ontology	GO:0006685	1	7	0.0834657	0.26701	ENSSSCG00000004233
Placenta	sphingomyelin phosphodiesterase activity	Gene Ontology	GO:0004767	1	7	0.0834657	0.26701	ENSSSCG00000004233
Placenta	very long-chain fatty acid-CoA ligase activity	Gene Ontology	GO:0031957	1	7	0.0834657	0.26701	ENSSSCG00000004643
Placenta	superoxide metabolic process	Gene Ontology	GO:0006801	1	7	0.0834657	0.26701	ENSSSCG00000008034
Placenta	G-protein beta-subunit binding	Gene Ontology	GO:0031681	1	7	0.0834657	0.26701	ENSSSCG00000014091
Placenta	excretion	Gene Ontology	GO:0007588	1	7	0.0834657	0.26701	ENSSSCG00000016516
Placenta	camera-type eye morphogenesis	Gene Ontology	GO:0048593	1	7	0.0834657	0.26701	ENSSSCG00000000211
Placenta	negative regulation of T cell activation	Gene Ontology	GO:0050868	1	7	0.0834657	0.26701	ENSSSCG00000013096
Placenta	potassium:proton antiporter activity	Gene Ontology	GO:0015386	1	7	0.0834657	0.26701	ENSSSCG00000008155
Placenta	carboxypeptidase activity	Gene Ontology	GO:0004180	1	7	0.0834657	0.26701	ENSSSCG00000007522
Placenta	regulated exocytosis	Gene Ontology	GO:0045055	1	7	0.0834657	0.26701	ENSSSCG00000006489
Placenta	negative regulation of protein processing	Gene Ontology	GO:0010955	1	7	0.0834657	0.26701	ENSSSCG00000024736
Placenta	glutathione binding	Gene Ontology	GO:0043295	1	7	0.0834657	0.26701	ENSSSCG00000005688
Placenta	endoplasmic reticulum-plasma membrane tethering	Gene Ontology	GO:0061817	1	7	0.0834657	0.26701	ENSSSCG00000026486
Placenta	microvillus	Gene Ontology	GO:0005902	2	43	0.0853471	0.26701	ENSSSCG00000008118|ENSSSCG00000000211
Placenta	plasma membrane	Gene Ontology	GO:0005886	25	1716	0.0858613	0.26701	ENSSSCG00000027226|ENSSSCG00000008155|ENSSSCG00000010747|ENSSSCG00000009517|ENSSSCG00000000211|ENSSSCG00000012030|ENSSSCG00000017934|ENSSSCG00000024346|ENSSSCG00000025436|ENSSSCG00000015885|ENSSSCG00000016516|ENSSSCG00000024666|ENSSSCG00000029754|ENSSSCG00000013096|ENSSSCG00000024336|ENSSSCG00000023186|ENSSSCG00000026724|ENSSSCG00000004759|ENSSSCG00000021902|ENSSSCG00000004643|ENSSSCG00000022447|…
Placenta	regulation of cell population proliferation	Gene Ontology	GO:0042127	3	93	0.0861857	0.26701	ENSSSCG00000001036|ENSSSCG00000026724|ENSSSCG00000000634
Placenta	sequence-specific DNA binding	Gene Ontology	GO:0043565	4	150	0.0864115	0.26701	ENSSSCG00000027361|ENSSSCG00000006060|ENSSSCG00000029666|ENSSSCG00000011618
Placenta	extracellular matrix organization	Gene Ontology	GO:0030198	3	95	0.0903599	0.26701	ENSSSCG00000004894|ENSSSCG00000010922|ENSSSCG00000004759
Placenta	response to interleukin-1	Gene Ontology	GO:0070555	1	8	0.0933996	0.26701	ENSSSCG00000012409
Placenta	chitin binding	Gene Ontology	GO:0008061	1	8	0.0933996	0.26701	ENSSSCG00000003758
Placenta	piRNA metabolic process	Gene Ontology	GO:0034587	1	8	0.0933996	0.26701	ENSSSCG00000006846
Placenta	mechanosensitive ion channel activity	Gene Ontology	GO:0008381	1	8	0.0933996	0.26701	ENSSSCG00000003266
Placenta	establishment or maintenance of transmembrane electrochemical gradient	Gene Ontology	GO:0010248	1	8	0.0933996	0.26701	ENSSSCG00000022638
Placenta	cholesterol transfer activity	Gene Ontology	GO:0120020	1	8	0.0933996	0.26701	ENSSSCG00000001788
Placenta	acetylcholine-gated channel complex	Gene Ontology	GO:0005892	1	8	0.0933996	0.26701	ENSSSCG00000024428
Placenta	prostaglandin biosynthetic process	Gene Ontology	GO:0001516	1	8	0.0933996	0.26701	ENSSSCG00000005688
Placenta	very long-chain fatty acid catabolic process	Gene Ontology	GO:0042760	1	8	0.0933996	0.26701	ENSSSCG00000004643
Placenta	NADPH oxidase complex	Gene Ontology	GO:0043020	1	8	0.0933996	0.26701	ENSSSCG00000008034
Placenta	long-chain fatty acid-CoA ligase activity	Gene Ontology	GO:0004467	1	8	0.0933996	0.26701	ENSSSCG00000004643
Placenta	extracellular matrix disassembly	Gene Ontology	GO:0022617	1	8	0.0933996	0.26701	ENSSSCG00000008034
Placenta	mitogen-activated protein kinase kinase kinase binding	Gene Ontology	GO:0031435	1	8	0.0933996	0.26701	ENSSSCG00000002734
Placenta	bile acid biosynthetic process	Gene Ontology	GO:0006699	1	8	0.0933996	0.26701	ENSSSCG00000004643
Placenta	cation transport	Gene Ontology	GO:0006812	1	8	0.0933996	0.26701	ENSSSCG00000024428
Placenta	cell morphogenesis involved in neuron differentiation	Gene Ontology	GO:0048667	1	8	0.0933996	0.26701	ENSSSCG00000001927
Placenta	positive regulation of pseudopodium assembly	Gene Ontology	GO:0031274	1	8	0.0933996	0.26701	ENSSSCG00000014091
Placenta	guanylate cyclase activity	Gene Ontology	GO:0004383	1	8	0.0933996	0.26701	ENSSSCG00000026724
Placenta	neutrophil activation	Gene Ontology	GO:0042119	1	8	0.0933996	0.26701	ENSSSCG00000014091
Placenta	production of siRNA involved in RNA interference	Gene Ontology	GO:0030422	1	8	0.0933996	0.26701	ENSSSCG00000006846
Placenta	response to osmotic stress	Gene Ontology	GO:0006970	1	8	0.0933996	0.26701	ENSSSCG00000002734
Placenta	phospholipid biosynthetic process	Gene Ontology	GO:0008654	1	8	0.0933996	0.26701	ENSSSCG00000014073
Placenta	extracellular ligand-gated ion channel activity	Gene Ontology	GO:0005230	1	8	0.0933996	0.26701	ENSSSCG00000021902
Placenta	phosphate ion transmembrane transport	Gene Ontology	GO:0035435	1	8	0.0933996	0.26701	ENSSSCG00000022536
Placenta	RNA polymerase II preinitiation complex assembly	Gene Ontology	GO:0051123	1	8	0.0933996	0.26701	ENSSSCG00000012493
Placenta	neuromuscular process controlling posture	Gene Ontology	GO:0050884	1	8	0.0933996	0.26701	ENSSSCG00000001927
Placenta	ATPase binding	Gene Ontology	GO:0051117	2	46	0.0952573	0.26701	ENSSSCG00000016516|ENSSSCG00000024666
Placenta	regulation of membrane potential	Gene Ontology	GO:0042391	2	48	0.102038	0.26701	ENSSSCG00000021902|ENSSSCG00000024428
Placenta	positive regulation of cytosolic calcium ion concentration	Gene Ontology	GO:0007204	2	48	0.102038	0.26701	ENSSSCG00000014091|ENSSSCG00000024428
Placenta	regulation of calcium ion transport	Gene Ontology	GO:0051924	1	9	0.103227	0.26701	ENSSSCG00000011878
Placenta	cornified envelope	Gene Ontology	GO:0001533	1	9	0.103227	0.26701	ENSSSCG00000017192
Placenta	positive regulation of chemotaxis	Gene Ontology	GO:0050921	1	9	0.103227	0.26701	ENSSSCG00000014091
Placenta	sodium:proton antiporter activity	Gene Ontology	GO:0015385	1	9	0.103227	0.26701	ENSSSCG00000008155
Placenta	sphingosine biosynthetic process	Gene Ontology	GO:0046512	1	9	0.103227	0.26701	ENSSSCG00000006995
Placenta	fusion of sperm to egg plasma membrane involved in single fertilization	Gene Ontology	GO:0007342	1	9	0.103227	0.26701	ENSSSCG00000016601
Placenta	response to starvation	Gene Ontology	GO:0042594	1	9	0.103227	0.26701	ENSSSCG00000012303
Placenta	secretory granule membrane	Gene Ontology	GO:0030667	1	9	0.103227	0.26701	ENSSSCG00000023186
Placenta	RNA methyltransferase activity	Gene Ontology	GO:0008173	1	9	0.103227	0.26701	ENSSSCG00000006846
Placenta	T cell activation involved in immune response	Gene Ontology	GO:0002286	1	9	0.103227	0.26701	ENSSSCG00000014091
Placenta	vesicle transport along microtubule	Gene Ontology	GO:0047496	1	9	0.103227	0.26701	ENSSSCG00000020895
Placenta	female pregnancy	Gene Ontology	GO:0007565	1	9	0.103227	0.26701	ENSSSCG00000002777
Placenta	water channel activity	Gene Ontology	GO:0015250	1	9	0.103227	0.26701	ENSSSCG00000000211
Placenta	leukocyte migration	Gene Ontology	GO:0050900	1	9	0.103227	0.26701	ENSSSCG00000014091
Placenta	establishment of endothelial barrier	Gene Ontology	GO:0061028	1	9	0.103227	0.26701	ENSSSCG00000014091
Placenta	co-SMAD binding	Gene Ontology	GO:0070410	1	9	0.103227	0.26701	ENSSSCG00000012409
Placenta	interferon-gamma production	Gene Ontology	GO:0032609	1	9	0.103227	0.26701	ENSSSCG00000014091
Placenta	positive regulation of superoxide anion generation	Gene Ontology	GO:0032930	1	9	0.103227	0.26701	ENSSSCG00000014091
Placenta	receptor guanylyl cyclase signaling pathway	Gene Ontology	GO:0007168	1	9	0.103227	0.26701	ENSSSCG00000026724
Placenta	regulation of neuron death	Gene Ontology	GO:1901214	1	9	0.103227	0.26701	ENSSSCG00000007522
Placenta	female gonad development	Gene Ontology	GO:0008585	1	9	0.103227	0.26701	ENSSSCG00000030168
Placenta	intrinsic component of endoplasmic reticulum membrane	Gene Ontology	GO:0031227	1	9	0.103227	0.26701	ENSSSCG00000026486
Placenta	nerve growth factor signaling pathway	Gene Ontology	GO:0038180	1	9	0.103227	0.26701	ENSSSCG00000003160
Placenta	negative regulation of tumor necrosis factor-mediated signaling pathway	Gene Ontology	GO:0010804	1	9	0.103227	0.26701	ENSSSCG00000014091
Placenta	sodium ion import across plasma membrane	Gene Ontology	GO:0098719	1	9	0.103227	0.26701	ENSSSCG00000008155
Placenta	somite rostral/caudal axis specification	Gene Ontology	GO:0032525	1	9	0.103227	0.26701	ENSSSCG00000000669
Placenta	potassium ion transport	Gene Ontology	GO:0006813	1	9	0.103227	0.26701	ENSSSCG00000024666
Placenta	postsynaptic membrane	Gene Ontology	GO:0045211	2	49	0.105478	0.26701	ENSSSCG00000024736|ENSSSCG00000024428
Placenta	cellular calcium ion homeostasis	Gene Ontology	GO:0006874	2	50	0.108948	0.26701	ENSSSCG00000014073|ENSSSCG00000011878
Placenta	neurotransmitter receptor activity	Gene Ontology	GO:0030594	2	50	0.108948	0.26701	ENSSSCG00000021902|ENSSSCG00000024428
Placenta	oxidation-reduction process	Gene Ontology	GO:0055114	7	366	0.11113	0.26701	ENSSSCG00000002777|ENSSSCG00000006719|ENSSSCG00000030168|ENSSSCG00000025273|ENSSSCG00000005688|ENSSSCG00000006245|ENSSSCG00000013086
Placenta	catalytic activity	Gene Ontology	GO:0003824	2	51	0.112449	0.26701	ENSSSCG00000001715|ENSSSCG00000008449
Placenta	negative regulation of cell-cell adhesion	Gene Ontology	GO:0022408	1	10	0.112948	0.26701	ENSSSCG00000002954
Placenta	cellular potassium ion homeostasis	Gene Ontology	GO:0030007	1	10	0.112948	0.26701	ENSSSCG00000022638
Placenta	steroid biosynthetic process	Gene Ontology	GO:0006694	1	10	0.112948	0.26701	ENSSSCG00000006719
Placenta	dipeptidase activity	Gene Ontology	GO:0016805	1	10	0.112948	0.26701	ENSSSCG00000004869
Placenta	cysteine-type peptidase activity	Gene Ontology	GO:0008234	1	10	0.112948	0.26701	ENSSSCG00000003600
Placenta	establishment or maintenance of epithelial cell apical/basal polarity	Gene Ontology	GO:0045197	1	10	0.112948	0.26701	ENSSSCG00000009317
Placenta	amino acid binding	Gene Ontology	GO:0016597	1	10	0.112948	0.26701	ENSSSCG00000011878
Placenta	cell motility	Gene Ontology	GO:0048870	1	10	0.112948	0.26701	ENSSSCG00000017204
Placenta	cGMP biosynthetic process	Gene Ontology	GO:0006182	1	10	0.112948	0.26701	ENSSSCG00000026724
Placenta	embryo development	Gene Ontology	GO:0009790	1	10	0.112948	0.26701	ENSSSCG00000009317
Placenta	sodium:potassium-exchanging ATPase activity	Gene Ontology	GO:0005391	1	10	0.112948	0.26701	ENSSSCG00000022638
Placenta	regulation of pH	Gene Ontology	GO:0006885	1	10	0.112948	0.26701	ENSSSCG00000022638
Placenta	positive regulation of bone resorption	Gene Ontology	GO:0045780	1	10	0.112948	0.26701	ENSSSCG00000009216
Placenta	neural tube development	Gene Ontology	GO:0021915	1	10	0.112948	0.26701	ENSSSCG00000006060
Placenta	long-chain fatty acid transporter activity	Gene Ontology	GO:0005324	1	10	0.112948	0.26701	ENSSSCG00000004643
Placenta	basement membrane organization	Gene Ontology	GO:0071711	1	10	0.112948	0.26701	ENSSSCG00000002954
Placenta	carbonate dehydratase activity	Gene Ontology	GO:0004089	1	10	0.112948	0.26701	ENSSSCG00000023186
Placenta	endoderm development	Gene Ontology	GO:0007492	1	10	0.112948	0.26701	ENSSSCG00000000669
Placenta	regulation of sodium ion transmembrane transporter activity	Gene Ontology	GO:2000649	1	10	0.112948	0.26701	ENSSSCG00000024666
Placenta	hydro-lyase activity	Gene Ontology	GO:0016836	1	10	0.112948	0.26701	ENSSSCG00000023186
Placenta	phospholipid binding	Gene Ontology	GO:0005543	2	53	0.119536	0.271564	ENSSSCG00000022447|ENSSSCG00000027226
Placenta	transcription coactivator activity	Gene Ontology	GO:0003713	3	109	0.121795	0.271564	ENSSSCG00000012303|ENSSSCG00000012409|ENSSSCG00000010922
Placenta	intermediate filament cytoskeleton organization	Gene Ontology	GO:0045104	1	11	0.122564	0.271564	ENSSSCG00000017192
Placenta	integral component of peroxisomal membrane	Gene Ontology	GO:0005779	1	11	0.122564	0.271564	ENSSSCG00000004643
Placenta	regulation of store-operated calcium entry	Gene Ontology	GO:2001256	1	11	0.122564	0.271564	ENSSSCG00000026486
Placenta	innervation	Gene Ontology	GO:0060384	1	11	0.122564	0.271564	ENSSSCG00000003160
Placenta	anterior/posterior axis specification	Gene Ontology	GO:0009948	1	11	0.122564	0.271564	ENSSSCG00000009317
Placenta	response to estrogen	Gene Ontology	GO:0043627	1	11	0.122564	0.271564	ENSSSCG00000012409
Placenta	trans-Golgi network membrane	Gene Ontology	GO:0032588	1	11	0.122564	0.271564	ENSSSCG00000006489
Placenta	response to interferon-gamma	Gene Ontology	GO:0034341	1	11	0.122564	0.271564	ENSSSCG00000012409
Placenta	regulation of neuron differentiation	Gene Ontology	GO:0045664	1	11	0.122564	0.271564	ENSSSCG00000003160
Placenta	vacuolar acidification	Gene Ontology	GO:0007035	1	11	0.122564	0.271564	ENSSSCG00000016516
Placenta	sodium ion export across plasma membrane	Gene Ontology	GO:0036376	1	11	0.122564	0.271564	ENSSSCG00000022638
Placenta	phosphoric diester hydrolase activity	Gene Ontology	GO:0008081	1	11	0.122564	0.271564	ENSSSCG00000004233
Placenta	negative regulation of substrate adhesion-dependent cell spreading	Gene Ontology	GO:1900025	1	11	0.122564	0.271564	ENSSSCG00000003832
Placenta	long-term memory	Gene Ontology	GO:0007616	1	11	0.122564	0.271564	ENSSSCG00000003160
Placenta	amino acid transmembrane transporter activity	Gene Ontology	GO:0015171	1	12	0.132077	0.275363	ENSSSCG00000024346
Placenta	response to estradiol	Gene Ontology	GO:0032355	1	12	0.132077	0.275363	ENSSSCG00000030168
Placenta	eye development	Gene Ontology	GO:0001654	1	12	0.132077	0.275363	ENSSSCG00000000669
Placenta	homeostasis of number of cells	Gene Ontology	GO:0048872	1	12	0.132077	0.275363	ENSSSCG00000029710
Placenta	positive regulation of Wnt signaling pathway	Gene Ontology	GO:0030177	1	12	0.132077	0.275363	ENSSSCG00000008634
Placenta	cellular sodium ion homeostasis	Gene Ontology	GO:0006883	1	12	0.132077	0.275363	ENSSSCG00000022638
Placenta	zinc ion transmembrane transport	Gene Ontology	GO:0071577	1	12	0.132077	0.275363	ENSSSCG00000029754
Placenta	positive regulation of cell migration involved in sprouting angiogenesis	Gene Ontology	GO:0090050	1	12	0.132077	0.275363	ENSSSCG00000008741
Placenta	regulation of lipid metabolic process	Gene Ontology	GO:0019216	1	12	0.132077	0.275363	ENSSSCG00000008714
Placenta	trophectodermal cell differentiation	Gene Ontology	GO:0001829	1	12	0.132077	0.275363	ENSSSCG00000009317
Placenta	melanocyte differentiation	Gene Ontology	GO:0030318	1	12	0.132077	0.275363	ENSSSCG00000012409
Placenta	protein autoprocessing	Gene Ontology	GO:0016540	1	12	0.132077	0.275363	ENSSSCG00000024336
Placenta	long-chain fatty acid metabolic process	Gene Ontology	GO:0001676	1	12	0.132077	0.275363	ENSSSCG00000004643
Placenta	hair follicle morphogenesis	Gene Ontology	GO:0031069	1	12	0.132077	0.275363	ENSSSCG00000006489
Placenta	condensed nuclear chromosome	Gene Ontology	GO:0000794	1	12	0.132077	0.275363	ENSSSCG00000009317
Placenta	sphingolipid metabolic process	Gene Ontology	GO:0006665	1	12	0.132077	0.275363	ENSSSCG00000008714
Placenta	bicarbonate transport	Gene Ontology	GO:0015701	1	13	0.141487	0.285501	ENSSSCG00000023186
Placenta	peripheral nervous system development	Gene Ontology	GO:0007422	1	13	0.141487	0.285501	ENSSSCG00000003160
Placenta	establishment of skin barrier	Gene Ontology	GO:0061436	1	13	0.141487	0.285501	ENSSSCG00000006489
Placenta	RNA polymerase II general transcription initiation factor activity	Gene Ontology	GO:0016251	1	13	0.141487	0.285501	ENSSSCG00000012493
Placenta	negative regulation of stress fiber assembly	Gene Ontology	GO:0051497	1	13	0.141487	0.285501	ENSSSCG00000003832
Placenta	inorganic anion transport	Gene Ontology	GO:0015698	1	13	0.141487	0.285501	ENSSSCG00000013586
Placenta	acetylcholine-gated cation-selective channel activity	Gene Ontology	GO:0022848	1	13	0.141487	0.285501	ENSSSCG00000024428
Placenta	positive regulation of cell differentiation	Gene Ontology	GO:0045597	1	13	0.141487	0.285501	ENSSSCG00000009317
Placenta	water transport	Gene Ontology	GO:0006833	1	13	0.141487	0.285501	ENSSSCG00000000211
Placenta	positive regulation of angiogenesis	Gene Ontology	GO:0045766	2	60	0.14514	0.291829	ENSSSCG00000011618|ENSSSCG00000022447
Placenta	homophilic cell adhesion via plasma membrane adhesion molecules	Gene Ontology	GO:0007156	2	61	0.148886	0.295833	ENSSSCG00000026861|ENSSSCG00000003726
Placenta	GABA-A receptor complex	Gene Ontology	GO:1902711	1	14	0.150796	0.295833	ENSSSCG00000021902
Placenta	positive regulation of ATPase activity	Gene Ontology	GO:0032781	1	14	0.150796	0.295833	ENSSSCG00000011878
Placenta	ion transport	Gene Ontology	GO:0006811	1	14	0.150796	0.295833	ENSSSCG00000024666
Placenta	growth factor binding	Gene Ontology	GO:0019838	1	14	0.150796	0.295833	ENSSSCG00000008741
Placenta	GABA-A receptor activity	Gene Ontology	GO:0004890	1	14	0.150796	0.295833	ENSSSCG00000021902
Placenta	cytokine production	Gene Ontology	GO:0001816	1	14	0.150796	0.295833	ENSSSCG00000015885
Placenta	extracellular matrix binding	Gene Ontology	GO:0050840	1	15	0.160005	0.300782	ENSSSCG00000009216
Placenta	positive regulation of B cell proliferation	Gene Ontology	GO:0030890	1	15	0.160005	0.300782	ENSSSCG00000009517
Placenta	vacuolar proton-transporting V-type ATPase complex	Gene Ontology	GO:0016471	1	15	0.160005	0.300782	ENSSSCG00000016516
Placenta	methyl-CpG binding	Gene Ontology	GO:0008327	1	15	0.160005	0.300782	ENSSSCG00000009317
Placenta	G-protein alpha-subunit binding	Gene Ontology	GO:0001965	1	15	0.160005	0.300782	ENSSSCG00000014091
Placenta	blastocyst development	Gene Ontology	GO:0001824	1	15	0.160005	0.300782	ENSSSCG00000010922
Placenta	laminin binding	Gene Ontology	GO:0043236	1	15	0.160005	0.300782	ENSSSCG00000003600
Placenta	integrin complex	Gene Ontology	GO:0008305	1	15	0.160005	0.300782	ENSSSCG00000017204
Placenta	positive regulation of vasoconstriction	Gene Ontology	GO:0045907	1	15	0.160005	0.300782	ENSSSCG00000014091
Placenta	proton-exporting ATPase activity, phosphorylative mechanism	Gene Ontology	GO:0008553	1	15	0.160005	0.300782	ENSSSCG00000008634
Placenta	reactive oxygen species metabolic process	Gene Ontology	GO:0072593	1	15	0.160005	0.300782	ENSSSCG00000015885
Placenta	regulation of intracellular pH	Gene Ontology	GO:0051453	1	15	0.160005	0.300782	ENSSSCG00000008155
Placenta	integral component of endoplasmic reticulum membrane	Gene Ontology	GO:0030176	2	64	0.16024	0.300782	ENSSSCG00000022536|ENSSSCG00000004643
Placenta	negative regulation of neuron apoptotic process	Gene Ontology	GO:0043524	2	65	0.164059	0.306447	ENSSSCG00000003160|ENSSSCG00000012409
Placenta	DNA-binding transcription factor activity, RNA polymerase II-specific	Gene Ontology	GO:0000981	5	262	0.164342	0.306447	ENSSSCG00000011618|ENSSSCG00000001036|ENSSSCG00000017522|ENSSSCG00000010922|ENSSSCG00000029666
Placenta	cell junction	Gene Ontology	GO:0030054	2	66	0.167895	0.308224	ENSSSCG00000003908|ENSSSCG00000001418
Placenta	negative regulation of myoblast differentiation	Gene Ontology	GO:0045662	1	16	0.169114	0.308224	ENSSSCG00000000669
Placenta	desmosome	Gene Ontology	GO:0030057	1	16	0.169114	0.308224	ENSSSCG00000003726
Placenta	sodium ion transport	Gene Ontology	GO:0006814	1	16	0.169114	0.308224	ENSSSCG00000024666
Placenta	ceramide biosynthetic process	Gene Ontology	GO:0046513	1	16	0.169114	0.308224	ENSSSCG00000006995
Placenta	cell leading edge	Gene Ontology	GO:0031252	1	16	0.169114	0.308224	ENSSSCG00000013018
Placenta	acetylgalactosaminyltransferase activity	Gene Ontology	GO:0008376	1	16	0.169114	0.308224	ENSSSCG00000030269
Placenta	brain development	Gene Ontology	GO:0007420	2	67	0.171747	0.31062	ENSSSCG00000006060|ENSSSCG00000012409
Placenta	lysosomal membrane	Gene Ontology	GO:0005765	2	68	0.175612	0.31062	ENSSSCG00000013086|ENSSSCG00000006489
Placenta	endosome	Gene Ontology	GO:0005768	3	131	0.177727	0.31062	ENSSSCG00000025410|ENSSSCG00000016516|ENSSSCG00000027226
Placenta	nucleocytoplasmic transport	Gene Ontology	GO:0006913	1	17	0.178125	0.31062	ENSSSCG00000012409
Placenta	amino acid transmembrane transport	Gene Ontology	GO:0003333	1	17	0.178125	0.31062	ENSSSCG00000010102
Placenta	cell adhesion mediated by integrin	Gene Ontology	GO:0033627	1	17	0.178125	0.31062	ENSSSCG00000017204
Placenta	response to insulin	Gene Ontology	GO:0032868	1	17	0.178125	0.31062	ENSSSCG00000012409
Placenta	negative regulation of interleukin-6 production	Gene Ontology	GO:0032715	1	17	0.178125	0.31062	ENSSSCG00000026605
Placenta	oogenesis	Gene Ontology	GO:0048477	1	17	0.178125	0.31062	ENSSSCG00000014073
Placenta	zinc ion transmembrane transporter activity	Gene Ontology	GO:0005385	1	17	0.178125	0.31062	ENSSSCG00000029754
Placenta	sodium channel regulator activity	Gene Ontology	GO:0017080	1	17	0.178125	0.31062	ENSSSCG00000024666
Placenta	somatic stem cell population maintenance	Gene Ontology	GO:0035019	1	17	0.178125	0.31062	ENSSSCG00000009317
Placenta	positive regulation of Rho protein signal transduction	Gene Ontology	GO:0035025	1	17	0.178125	0.31062	ENSSSCG00000014091
Placenta	RNA methylation	Gene Ontology	GO:0001510	1	17	0.178125	0.31062	ENSSSCG00000006846
Placenta	cellular response to leukemia inhibitory factor	Gene Ontology	GO:1990830	2	69	0.179492	0.31204	ENSSSCG00000021173|ENSSSCG00000025436
Placenta	endonuclease activity	Gene Ontology	GO:0004519	1	18	0.187039	0.322187	ENSSSCG00000021866
Placenta	lipid transporter activity	Gene Ontology	GO:0005319	1	18	0.187039	0.322187	ENSSSCG00000017087
Placenta	adult walking behavior	Gene Ontology	GO:0007628	1	18	0.187039	0.322187	ENSSSCG00000001927
Placenta	anion transmembrane transport	Gene Ontology	GO:0098656	1	19	0.195857	0.331315	ENSSSCG00000008155
Placenta	hemopoiesis	Gene Ontology	GO:0030097	1	19	0.195857	0.331315	ENSSSCG00000011618
Placenta	transcription factor TFIID complex	Gene Ontology	GO:0005669	1	19	0.195857	0.331315	ENSSSCG00000012493
Placenta	endoplasmic reticulum lumen	Gene Ontology	GO:0005788	1	19	0.195857	0.331315	ENSSSCG00000004643
Placenta	skin development	Gene Ontology	GO:0043588	1	19	0.195857	0.331315	ENSSSCG00000027361
Placenta	oxidoreductase activity, acting on the CH-OH group of donors, NAD or NADP as acceptor	Gene Ontology	GO:0016616	1	19	0.195857	0.331315	ENSSSCG00000006719
Placenta	intermembrane lipid transfer	Gene Ontology	GO:0120009	1	20	0.20458	0.339964	ENSSSCG00000001788
Placenta	skeletal system morphogenesis	Gene Ontology	GO:0048705	1	20	0.20458	0.339964	ENSSSCG00000022980
Placenta	clathrin-coated pit	Gene Ontology	GO:0005905	1	20	0.20458	0.339964	ENSSSCG00000027226
Placenta	osteoclast differentiation	Gene Ontology	GO:0030316	1	20	0.20458	0.339964	ENSSSCG00000009517
Placenta	embryonic limb morphogenesis	Gene Ontology	GO:0030326	1	20	0.20458	0.339964	ENSSSCG00000022980
Placenta	lipopolysaccharide binding	Gene Ontology	GO:0001530	1	20	0.20458	0.339964	ENSSSCG00000026605
Placenta	integrin binding	Gene Ontology	GO:0005178	2	76	0.206978	0.340291	ENSSSCG00000017204|ENSSSCG00000009216
Placenta	transmembrane receptor protein tyrosine kinase signaling pathway	Gene Ontology	GO:0007169	2	76	0.206978	0.340291	ENSSSCG00000003160|ENSSSCG00000000634
Placenta	heme binding	Gene Ontology	GO:0020037	2	77	0.210943	0.340291	ENSSSCG00000030168|ENSSSCG00000025273
Placenta	toxin transport	Gene Ontology	GO:1901998	1	21	0.213209	0.340291	ENSSSCG00000003732
Placenta	rough endoplasmic reticulum	Gene Ontology	GO:0005791	1	21	0.213209	0.340291	ENSSSCG00000023186
Placenta	transcription initiation from RNA polymerase II promoter	Gene Ontology	GO:0006367	1	21	0.213209	0.340291	ENSSSCG00000012493
Placenta	negative regulation of osteoblast differentiation	Gene Ontology	GO:0045668	1	21	0.213209	0.340291	ENSSSCG00000012409
Placenta	enzyme activator activity	Gene Ontology	GO:0008047	1	21	0.213209	0.340291	ENSSSCG00000017087
Placenta	erythrocyte differentiation	Gene Ontology	GO:0030218	1	21	0.213209	0.340291	ENSSSCG00000013731
Placenta	cellular response to heat	Gene Ontology	GO:0034605	1	21	0.213209	0.340291	ENSSSCG00000007199
Placenta	regulation of immune response	Gene Ontology	GO:0050776	1	21	0.213209	0.340291	ENSSSCG00000013731
Placenta	peptidase activity	Gene Ontology	GO:0008233	1	21	0.213209	0.340291	ENSSSCG00000004869
Placenta	response to toxic substance	Gene Ontology	GO:0009636	1	21	0.213209	0.340291	ENSSSCG00000026724
Placenta	negative regulation of neuron projection development	Gene Ontology	GO:0010977	1	21	0.213209	0.340291	ENSSSCG00000024736
Placenta	phosphatase activity	Gene Ontology	GO:0016791	1	22	0.221745	0.348986	ENSSSCG00000024736
Placenta	humoral immune response	Gene Ontology	GO:0006959	1	22	0.221745	0.348986	ENSSSCG00000009517
Placenta	negative regulation of tumor necrosis factor production	Gene Ontology	GO:0032720	1	22	0.221745	0.348986	ENSSSCG00000026605
Placenta	lipopolysaccharide-mediated signaling pathway	Gene Ontology	GO:0031663	1	22	0.221745	0.348986	ENSSSCG00000026605
Placenta	positive regulation of pri-miRNA transcription by RNA polymerase II	Gene Ontology	GO:1902895	1	22	0.221745	0.348986	ENSSSCG00000011618
Placenta	establishment or maintenance of cell polarity	Gene Ontology	GO:0007163	1	23	0.230189	0.357298	ENSSSCG00000002954
Placenta	regulation of RNA splicing	Gene Ontology	GO:0043484	1	23	0.230189	0.357298	ENSSSCG00000006099
Placenta	SH2 domain binding	Gene Ontology	GO:0042169	1	23	0.230189	0.357298	ENSSSCG00000013096
Placenta	proteolysis involved in cellular protein catabolic process	Gene Ontology	GO:0051603	1	23	0.230189	0.357298	ENSSSCG00000007522
Placenta	cytoplasmic side of plasma membrane	Gene Ontology	GO:0009898	1	23	0.230189	0.357298	ENSSSCG00000017087
Placenta	growth factor activity	Gene Ontology	GO:0008083	2	82	0.23087	0.357374	ENSSSCG00000003160|ENSSSCG00000000669
Placenta	iron ion binding	Gene Ontology	GO:0005506	2	83	0.234872	0.361839	ENSSSCG00000030168|ENSSSCG00000025273
Placenta	positive regulation of fat cell differentiation	Gene Ontology	GO:0045600	1	24	0.238541	0.361839	ENSSSCG00000000669
Placenta	cell fate commitment	Gene Ontology	GO:0045165	1	24	0.238541	0.361839	ENSSSCG00000011618
Placenta	clathrin binding	Gene Ontology	GO:0030276	1	24	0.238541	0.361839	ENSSSCG00000027226
Placenta	cell fate specification	Gene Ontology	GO:0001708	1	24	0.238541	0.361839	ENSSSCG00000022980
Placenta	acetylglucosaminyltransferase activity	Gene Ontology	GO:0008375	1	24	0.238541	0.361839	ENSSSCG00000014073
Placenta	adenylate cyclase-inhibiting G protein-coupled receptor signaling pathway	Gene Ontology	GO:0007193	1	24	0.238541	0.361839	ENSSSCG00000008714
Placenta	metalloendopeptidase activity	Gene Ontology	GO:0004222	2	84	0.238878	0.361839	ENSSSCG00000003732|ENSSSCG00000009644
Placenta	positive regulation of transcription by RNA polymerase II	Gene Ontology	GO:0045944	9	620	0.242794	0.36595	ENSSSCG00000014091|ENSSSCG00000011618|ENSSSCG00000010922|ENSSSCG00000017009|ENSSSCG00000014073|ENSSSCG00000017522|ENSSSCG00000027361|ENSSSCG00000006060|ENSSSCG00000022980
Placenta	focal adhesion	Gene Ontology	GO:0005925	2	85	0.242887	0.36595	ENSSSCG00000017204|ENSSSCG00000017470
Placenta	RNA polymerase II transcription regulatory region sequence-specific DNA binding	Gene Ontology	GO:0000977	3	155	0.244985	0.3671	ENSSSCG00000001036|ENSSSCG00000009317|ENSSSCG00000022980
Placenta	endosome to lysosome transport	Gene Ontology	GO:0008333	1	25	0.246804	0.3671	ENSSSCG00000009317
Placenta	blood vessel development	Gene Ontology	GO:0001568	1	25	0.246804	0.3671	ENSSSCG00000009317
Placenta	peroxisomal membrane	Gene Ontology	GO:0005778	1	25	0.246804	0.3671	ENSSSCG00000004643
Placenta	cytokine activity	Gene Ontology	GO:0005125	2	86	0.246899	0.3671	ENSSSCG00000009216|ENSSSCG00000000669
Placenta	intracellular signal transduction	Gene Ontology	GO:0035556	4	230	0.248524	0.368546	ENSSSCG00000013018|ENSSSCG00000026724|ENSSSCG00000012133|ENSSSCG00000013096
Placenta	heterophilic cell-cell adhesion via plasma membrane cell adhesion molecules	Gene Ontology	GO:0007157	1	26	0.254978	0.372254	ENSSSCG00000026861
Placenta	memory	Gene Ontology	GO:0007613	1	26	0.254978	0.372254	ENSSSCG00000003160
Placenta	metallopeptidase activity	Gene Ontology	GO:0008237	1	26	0.254978	0.372254	ENSSSCG00000009644
Placenta	transcription repressor complex	Gene Ontology	GO:0017053	1	26	0.254978	0.372254	ENSSSCG00000009317
Placenta	cell-cell signaling	Gene Ontology	GO:0007267	1	26	0.254978	0.372254	ENSSSCG00000008741
Placenta	peptidyl-tyrosine autophosphorylation	Gene Ontology	GO:0038083	1	26	0.254978	0.372254	ENSSSCG00000000634
Placenta	regulation of transcription by RNA polymerase II	Gene Ontology	GO:0006357	6	389	0.257518	0.374994	ENSSSCG00000025438|ENSSSCG00000010922|ENSSSCG00000029666|ENSSSCG00000006060|ENSSSCG00000001036|ENSSSCG00000009317
Placenta	negative regulation of transcription, DNA-templated	Gene Ontology	GO:0045892	3	161	0.262431	0.37628	ENSSSCG00000027361|ENSSSCG00000012409|ENSSSCG00000010922
Placenta	receptor-mediated endocytosis	Gene Ontology	GO:0006898	1	27	0.263063	0.37628	ENSSSCG00000015885
Placenta	ossification	Gene Ontology	GO:0001503	1	27	0.263063	0.37628	ENSSSCG00000016516
Placenta	cytoplasmic vesicle membrane	Gene Ontology	GO:0030659	1	27	0.263063	0.37628	ENSSSCG00000000211
Placenta	one-carbon metabolic process	Gene Ontology	GO:0006730	1	27	0.263063	0.37628	ENSSSCG00000023186
Placenta	late endosome membrane	Gene Ontology	GO:0031902	1	27	0.263063	0.37628	ENSSSCG00000013086
Placenta	potassium ion import across plasma membrane	Gene Ontology	GO:1990573	1	27	0.263063	0.37628	ENSSSCG00000022638
Placenta	transmembrane transporter activity	Gene Ontology	GO:0022857	2	91	0.266987	0.380929	ENSSSCG00000004172|ENSSSCG00000024346
Placenta	peptide hormone binding	Gene Ontology	GO:0017046	1	28	0.271061	0.383834	ENSSSCG00000026724
Placenta	Rho protein signal transduction	Gene Ontology	GO:0007266	1	28	0.271061	0.383834	ENSSSCG00000028387
Placenta	intermediate filament cytoskeleton	Gene Ontology	GO:0045111	1	28	0.271061	0.383834	ENSSSCG00000029666
Placenta	adult locomotory behavior	Gene Ontology	GO:0008344	1	29	0.278973	0.390246	ENSSSCG00000003160
Placenta	actin cytoskeleton reorganization	Gene Ontology	GO:0031532	1	29	0.278973	0.390246	ENSSSCG00000013018
Placenta	positive regulation of pathway-restricted SMAD protein phosphorylation	Gene Ontology	GO:0010862	1	29	0.278973	0.390246	ENSSSCG00000000669
Placenta	chemical synaptic transmission	Gene Ontology	GO:0007268	2	94	0.279043	0.390246	ENSSSCG00000021902|ENSSSCG00000024428
Placenta	enzyme binding	Gene Ontology	GO:0019899	2	94	0.279043	0.390246	ENSSSCG00000004643|ENSSSCG00000008034
Placenta	kidney development	Gene Ontology	GO:0001822	1	30	0.2868	0.398137	ENSSSCG00000027361
Placenta	wound healing	Gene Ontology	GO:0042060	1	30	0.2868	0.398137	ENSSSCG00000017192
Placenta	fatty acid beta-oxidation	Gene Ontology	GO:0006635	1	30	0.2868	0.398137	ENSSSCG00000004643
Placenta	adaptive immune response	Gene Ontology	GO:0002250	1	31	0.294542	0.400039	ENSSSCG00000009517
Placenta	vasculogenesis	Gene Ontology	GO:0001570	1	31	0.294542	0.400039	ENSSSCG00000012409
Placenta	hippocampus development	Gene Ontology	GO:0021766	1	31	0.294542	0.400039	ENSSSCG00000006719
Placenta	phosphatidylinositol-3-phosphate binding	Gene Ontology	GO:0032266	1	31	0.294542	0.400039	ENSSSCG00000008034
Placenta	negative regulation of BMP signaling pathway	Gene Ontology	GO:0030514	1	31	0.294542	0.400039	ENSSSCG00000000669
Placenta	anatomical structure development	Gene Ontology	GO:0048856	1	31	0.294542	0.400039	ENSSSCG00000001036
Placenta	non-membrane spanning protein tyrosine kinase activity	Gene Ontology	GO:0004715	1	31	0.294542	0.400039	ENSSSCG00000000634
Placenta	cytoplasmic ribonucleoprotein granule	Gene Ontology	GO:0036464	1	31	0.294542	0.400039	ENSSSCG00000029754
Placenta	transferase activity, transferring glycosyl groups	Gene Ontology	GO:0016757	1	31	0.294542	0.400039	ENSSSCG00000004584
Placenta	protein-macromolecule adaptor activity	Gene Ontology	GO:0030674	1	32	0.302201	0.406532	ENSSSCG00000028387
Placenta	defense response to Gram-negative bacterium	Gene Ontology	GO:0050829	1	32	0.302201	0.406532	ENSSSCG00000026605
Placenta	RNA polymerase II activating transcription factor binding	Gene Ontology	GO:0001102	1	32	0.302201	0.406532	ENSSSCG00000022980
Placenta	receptor tyrosine kinase binding	Gene Ontology	GO:0030971	1	32	0.302201	0.406532	ENSSSCG00000024736
Placenta	DNA-binding transcription activator activity, RNA polymerase II-specific	Gene Ontology	GO:0001228	4	255	0.308676	0.413768	ENSSSCG00000027361|ENSSSCG00000017009|ENSSSCG00000010922|ENSSSCG00000022980
Placenta	negative regulation of epithelial cell proliferation	Gene Ontology	GO:0050680	1	33	0.309777	0.413768	ENSSSCG00000002734
Placenta	protein homotetramerization	Gene Ontology	GO:0051289	1	33	0.309777	0.413768	ENSSSCG00000000211
Placenta	protein localization	Gene Ontology	GO:0008104	1	34	0.317271	0.420794	ENSSSCG00000017470
Placenta	positive regulation of endothelial cell proliferation	Gene Ontology	GO:0001938	1	34	0.317271	0.420794	ENSSSCG00000022447
Placenta	lipid transport	Gene Ontology	GO:0006869	1	34	0.317271	0.420794	ENSSSCG00000017087
Placenta	positive regulation of ERK1 and ERK2 cascade	Gene Ontology	GO:0070374	2	105	0.323054	0.42563	ENSSSCG00000014091|ENSSSCG00000009517
Placenta	cell cortex	Gene Ontology	GO:0005938	1	35	0.324684	0.42563	ENSSSCG00000028387
Placenta	osteoblast differentiation	Gene Ontology	GO:0001649	1	35	0.324684	0.42563	ENSSSCG00000009216
Placenta	regulation of GTPase activity	Gene Ontology	GO:0043087	1	35	0.324684	0.42563	ENSSSCG00000008118
Placenta	regulation of inflammatory response	Gene Ontology	GO:0050727	1	35	0.324684	0.42563	ENSSSCG00000017355
Placenta	neuron projection morphogenesis	Gene Ontology	GO:0048812	1	36	0.332018	0.433233	ENSSSCG00000003160
Placenta	cholesterol metabolic process	Gene Ontology	GO:0008203	1	36	0.332018	0.433233	ENSSSCG00000025273
Placenta	cell differentiation	Gene Ontology	GO:0030154	3	187	0.339243	0.438647	ENSSSCG00000009317|ENSSSCG00000010922|ENSSSCG00000000634
Placenta	positive regulation of phosphatidylinositol 3-kinase signaling	Gene Ontology	GO:0014068	1	37	0.339272	0.438647	ENSSSCG00000014091
Placenta	p53 binding	Gene Ontology	GO:0002039	1	37	0.339272	0.438647	ENSSSCG00000015126
Placenta	positive regulation of JNK cascade	Gene Ontology	GO:0046330	1	37	0.339272	0.438647	ENSSSCG00000014091
Placenta	positive regulation of nucleic acid-templated transcription	Gene Ontology	GO:1903508	1	38	0.346448	0.443862	ENSSSCG00000012303
Placenta	modulation of chemical synaptic transmission	Gene Ontology	GO:0050804	1	38	0.346448	0.443862	ENSSSCG00000003160
Placenta	mitochondrial membrane	Gene Ontology	GO:0031966	1	38	0.346448	0.443862	ENSSSCG00000006719
Placenta	cytokine receptor activity	Gene Ontology	GO:0004896	1	38	0.346448	0.443862	ENSSSCG00000022447
Placenta	pyridoxal phosphate binding	Gene Ontology	GO:0030170	1	39	0.353547	0.448885	ENSSSCG00000007072
Placenta	excitatory postsynaptic potential	Gene Ontology	GO:0060079	1	39	0.353547	0.448885	ENSSSCG00000024428
Placenta	intermediate filament	Gene Ontology	GO:0005882	1	39	0.353547	0.448885	ENSSSCG00000017192
Placenta	negative regulation of protein binding	Gene Ontology	GO:0032091	1	39	0.353547	0.448885	ENSSSCG00000007522
Placenta	signal transduction	Gene Ontology	GO:0007165	5	359	0.359814	0.454735	ENSSSCG00000009216|ENSSSCG00000026724|ENSSSCG00000021902|ENSSSCG00000024428|ENSSSCG00000000079
Placenta	phosphatidylinositol-4,5-bisphosphate binding	Gene Ontology	GO:0005546	1	40	0.360569	0.454735	ENSSSCG00000026486
Placenta	positive regulation of protein catabolic process	Gene Ontology	GO:0045732	1	40	0.360569	0.454735	ENSSSCG00000012133
Placenta	endopeptidase activity	Gene Ontology	GO:0004175	1	41	0.367515	0.461435	ENSSSCG00000009644
Placenta	acrosomal vesicle	Gene Ontology	GO:0001669	1	41	0.367515	0.461435	ENSSSCG00000014073
Placenta	DNA-binding transcription factor activity	Gene Ontology	GO:0003700	3	198	0.37178	0.463877	ENSSSCG00000011618|ENSSSCG00000006060|ENSSSCG00000009317
Placenta	regulation of catalytic activity	Gene Ontology	GO:0050790	1	42	0.374386	0.463877	ENSSSCG00000024666
Placenta	dephosphorylation	Gene Ontology	GO:0016311	1	42	0.374386	0.463877	ENSSSCG00000024736
Placenta	locomotory behavior	Gene Ontology	GO:0007626	1	42	0.374386	0.463877	ENSSSCG00000014073
Placenta	chloride channel activity	Gene Ontology	GO:0005254	1	42	0.374386	0.463877	ENSSSCG00000021902
Placenta	activation of cysteine-type endopeptidase activity involved in apoptotic process	Gene Ontology	GO:0006919	1	42	0.374386	0.463877	ENSSSCG00000022447
Placenta	activation of MAPK activity	Gene Ontology	GO:0000187	1	43	0.381183	0.471265	ENSSSCG00000014091
Placenta	BMP signaling pathway	Gene Ontology	GO:0030509	1	44	0.387906	0.478531	ENSSSCG00000000669
Placenta	spermatogenesis	Gene Ontology	GO:0007283	2	123	0.393404	0.481479	ENSSSCG00000027361|ENSSSCG00000026333
Placenta	cysteine-type endopeptidase activity	Gene Ontology	GO:0004197	1	45	0.394557	0.481479	ENSSSCG00000007522
Placenta	endoplasmic reticulum-Golgi intermediate compartment	Gene Ontology	GO:0005793	1	45	0.394557	0.481479	ENSSSCG00000023186
Placenta	lung development	Gene Ontology	GO:0030324	1	45	0.394557	0.481479	ENSSSCG00000022980
Placenta	transforming growth factor beta receptor signaling pathway	Gene Ontology	GO:0007179	1	45	0.394557	0.481479	ENSSSCG00000012409
Placenta	signaling receptor binding	Gene Ontology	GO:0005102	2	124	0.397223	0.483688	ENSSSCG00000000634|ENSSSCG00000000299
Placenta	response to bacterium	Gene Ontology	GO:0009617	1	46	0.401136	0.485315	ENSSSCG00000011904
Placenta	cellular response to tumor necrosis factor	Gene Ontology	GO:0071356	1	46	0.401136	0.485315	ENSSSCG00000006995
Placenta	response to oxidative stress	Gene Ontology	GO:0006979	1	46	0.401136	0.485315	ENSSSCG00000012303
Placenta	response to lipopolysaccharide	Gene Ontology	GO:0032496	1	47	0.407644	0.491032	ENSSSCG00000012409
Placenta	positive regulation of peptidyl-serine phosphorylation	Gene Ontology	GO:0033138	1	47	0.407644	0.491032	ENSSSCG00000003160
Placenta	DNA-binding transcription repressor activity, RNA polymerase II-specific	Gene Ontology	GO:0001227	2	127	0.408615	0.491032	ENSSSCG00000027361|ENSSSCG00000009317
Placenta	RNA polymerase II cis-regulatory region sequence-specific DNA binding	Gene Ontology	GO:0000978	5	382	0.409338	0.491032	ENSSSCG00000027361|ENSSSCG00000017009|ENSSSCG00000009317|ENSSSCG00000010922|ENSSSCG00000011618
Placenta	innate immune response	Gene Ontology	GO:0045087	2	129	0.416151	0.498147	ENSSSCG00000026605|ENSSSCG00000000634
Placenta	animal organ morphogenesis	Gene Ontology	GO:0009887	1	49	0.42045	0.50117	ENSSSCG00000009317
Placenta	positive regulation of protein kinase B signaling	Gene Ontology	GO:0051897	1	49	0.42045	0.50117	ENSSSCG00000022447
Placenta	intracellular membrane-bounded organelle	Gene Ontology	GO:0043231	3	215	0.421417	0.501264	ENSSSCG00000006719|ENSSSCG00000001418|ENSSSCG00000027226
Placenta	vesicle	Gene Ontology	GO:0031982	1	50	0.42675	0.506541	ENSSSCG00000003908
Placenta	endoplasmic reticulum membrane	Gene Ontology	GO:0005789	3	219	0.432921	0.511787	ENSSSCG00000006719|ENSSSCG00000026724|ENSSSCG00000024666
Placenta	protease binding	Gene Ontology	GO:0002020	1	51	0.432981	0.511787	ENSSSCG00000022447
Placenta	mRNA binding	Gene Ontology	GO:0003729	2	134	0.43478	0.512841	ENSSSCG00000006099|ENSSSCG00000004283
Placenta	transmembrane transport	Gene Ontology	GO:0055085	3	221	0.438643	0.515836	ENSSSCG00000014182|ENSSSCG00000021968|ENSSSCG00000000211
Placenta	centriolar satellite	Gene Ontology	GO:0034451	1	52	0.439145	0.515836	ENSSSCG00000013018
Placenta	identical protein binding	Gene Ontology	GO:0042802	7	574	0.441938	0.51804	ENSSSCG00000025436|ENSSSCG00000014073|ENSSSCG00000008634|ENSSSCG00000015126|ENSSSCG00000000211|ENSSSCG00000003732|ENSSSCG00000006489
Placenta	positive regulation of protein phosphorylation	Gene Ontology	GO:0001934	1	53	0.445243	0.518685	ENSSSCG00000008118
Placenta	cell-cell adhesion	Gene Ontology	GO:0098609	1	53	0.445243	0.518685	ENSSSCG00000003726
Placenta	nucleic acid phosphodiester bond hydrolysis	Gene Ontology	GO:0090305	1	53	0.445243	0.518685	ENSSSCG00000021866
Placenta	transmembrane signaling receptor activity	Gene Ontology	GO:0004888	1	55	0.457241	0.531566	ENSSSCG00000024428
Placenta	integrin-mediated signaling pathway	Gene Ontology	GO:0007229	1	57	0.468981	0.544095	ENSSSCG00000017204
Placenta	zinc ion binding	Gene Ontology	GO:0008270	6	502	0.473553	0.546308	ENSSSCG00000023186|ENSSSCG00000011618|ENSSSCG00000021173|ENSSSCG00000015126|ENSSSCG00000004233|ENSSSCG00000003732
Placenta	neuron projection	Gene Ontology	GO:0043005	2	145	0.474609	0.546308	ENSSSCG00000021902|ENSSSCG00000024428
Placenta	synaptic vesicle	Gene Ontology	GO:0008021	1	58	0.474756	0.546308	ENSSSCG00000003160
Placenta	transcription by RNA polymerase II	Gene Ontology	GO:0006366	1	58	0.474756	0.546308	ENSSSCG00000010922
Placenta	adherens junction	Gene Ontology	GO:0005912	1	61	0.491709	0.564666	ENSSSCG00000026861
Placenta	perinuclear region of cytoplasm	Gene Ontology	GO:0048471	3	251	0.521462	0.597488	ENSSSCG00000023186|ENSSSCG00000003908|ENSSSCG00000027226
Placenta	defense response to virus	Gene Ontology	GO:0051607	1	67	0.524002	0.597488	ENSSSCG00000014091
Placenta	small GTPase mediated signal transduction	Gene Ontology	GO:0007264	1	67	0.524002	0.597488	ENSSSCG00000022380
Placenta	negative regulation of transcription by RNA polymerase II	Gene Ontology	GO:0000122	5	437	0.524521	0.597488	ENSSSCG00000027361|ENSSSCG00000011618|ENSSSCG00000015126|ENSSSCG00000009317|ENSSSCG00000022980
Placenta	protein tyrosine phosphatase activity	Gene Ontology	GO:0004725	1	68	0.529182	0.599174	ENSSSCG00000024736
Placenta	positive regulation of I-kappaB kinase/NF-kappaB signaling	Gene Ontology	GO:0043123	1	68	0.529182	0.599174	ENSSSCG00000014091
Placenta	potassium ion transmembrane transport	Gene Ontology	GO:0071805	1	68	0.529182	0.599174	ENSSSCG00000008155
Placenta	chloride transmembrane transport	Gene Ontology	GO:1902476	1	70	0.539375	0.609494	ENSSSCG00000021902
Placenta	endoplasmic reticulum	Gene Ontology	GO:0005783	5	448	0.546477	0.615837	ENSSSCG00000007522|ENSSSCG00000030168|ENSSSCG00000012133|ENSSSCG00000000211|ENSSSCG00000004643
Placenta	extracellular region	Gene Ontology	GO:0005576	3	261	0.547591	0.615837	ENSSSCG00000015246|ENSSSCG00000015217|ENSSSCG00000017355
Placenta	external side of plasma membrane	Gene Ontology	GO:0009897	2	167	0.548967	0.615837	ENSSSCG00000028923|ENSSSCG00000007836
Placenta	regulation of cell shape	Gene Ontology	GO:0008360	1	72	0.549349	0.615837	ENSSSCG00000014073
Placenta	ribonucleoprotein complex	Gene Ontology	GO:1990904	1	73	0.554255	0.620107	ENSSSCG00000006099
Placenta	cilium	Gene Ontology	GO:0005929	1	75	0.563908	0.62966	ENSSSCG00000008118
Placenta	cytokine-mediated signaling pathway	Gene Ontology	GO:0019221	1	76	0.568657	0.63371	ENSSSCG00000022447
Placenta	transcription regulatory region sequence-specific DNA binding	Gene Ontology	GO:0000976	1	79	0.582596	0.647966	ENSSSCG00000017522
Placenta	signaling receptor activity	Gene Ontology	GO:0038023	1	80	0.587142	0.650462	ENSSSCG00000011878
Placenta	guanyl-nucleotide exchange factor activity	Gene Ontology	GO:0005085	1	80	0.587142	0.650462	ENSSSCG00000022380
Placenta	synapse	Gene Ontology	GO:0045202	2	180	0.589339	0.651618	ENSSSCG00000021902|ENSSSCG00000024428
Placenta	membrane raft	Gene Ontology	GO:0045121	1	81	0.59164	0.652883	ENSSSCG00000013096
Placenta	Rab GTPase binding	Gene Ontology	GO:0017137	1	82	0.596088	0.65651	ENSSSCG00000020895
Placenta	cell-cell junction	Gene Ontology	GO:0005911	1	83	0.600488	0.66007	ENSSSCG00000003726
Placenta	mitochondrial inner membrane	Gene Ontology	GO:0005743	1	84	0.604841	0.660996	ENSSSCG00000025273
Placenta	collagen-containing extracellular matrix	Gene Ontology	GO:0062023	1	84	0.604841	0.660996	ENSSSCG00000022447
Placenta	protein C-terminus binding	Gene Ontology	GO:0008022	1	84	0.604841	0.660996	ENSSSCG00000012409
Placenta	positive regulation of transcription, DNA-templated	Gene Ontology	GO:0045893	2	186	0.607055	0.662135	ENSSSCG00000009216|ENSSSCG00000012409
Placenta	protein stabilization	Gene Ontology	GO:0050821	1	85	0.609146	0.663136	ENSSSCG00000003908
Placenta	trans-Golgi network	Gene Ontology	GO:0005802	1	87	0.617618	0.671065	ENSSSCG00000023186
Placenta	angiogenesis	Gene Ontology	GO:0001525	1	88	0.621785	0.674296	ENSSSCG00000022980
Placenta	protein-containing complex	Gene Ontology	GO:0032991	2	201	0.648805	0.702251	ENSSSCG00000025436|ENSSSCG00000008599
Placenta	transcription corepressor activity	Gene Ontology	GO:0003714	1	99	0.664748	0.718132	ENSSSCG00000009317
Placenta	multicellular organism development	Gene Ontology	GO:0007275	1	102	0.675599	0.728461	ENSSSCG00000013731
Placenta	positive regulation of cell migration	Gene Ontology	GO:0030335	1	103	0.679138	0.730882	ENSSSCG00000014091
Placenta	protein ubiquitination	Gene Ontology	GO:0016567	2	221	0.698938	0.750024	ENSSSCG00000021173|ENSSSCG00000012133
Placenta	protein kinase activity	Gene Ontology	GO:0004672	1	109	0.69958	0.750024	ENSSSCG00000026724
Placenta	protein kinase binding	Gene Ontology	GO:0019901	2	222	0.701283	0.750426	ENSSSCG00000000079|ENSSSCG00000000669
Placenta	early endosome	Gene Ontology	GO:0005769	1	111	0.706102	0.753308	ENSSSCG00000014091
Placenta	in utero embryonic development	Gene Ontology	GO:0001701	1	112	0.70931	0.753308	ENSSSCG00000000669
Placenta	receptor complex	Gene Ontology	GO:0043235	1	112	0.70931	0.753308	ENSSSCG00000015885
Placenta	regulation of gene expression	Gene Ontology	GO:0010468	1	112	0.70931	0.753308	ENSSSCG00000004283
Placenta	actin cytoskeleton	Gene Ontology	GO:0015629	1	116	0.721798	0.765133	ENSSSCG00000010747
Placenta	cytoskeleton	Gene Ontology	GO:0005856	1	121	0.736661	0.779425	ENSSSCG00000002292
Placenta	axon	Gene Ontology	GO:0030424	1	122	0.739537	0.781006	ENSSSCG00000003160
Placenta	inflammatory response	Gene Ontology	GO:0006954	1	128	0.756152	0.797063	ENSSSCG00000010922
Placenta	magnesium ion binding	Gene Ontology	GO:0000287	1	130	0.761452	0.799667	ENSSSCG00000013018
Placenta	cell migration	Gene Ontology	GO:0016477	1	130	0.761452	0.799667	ENSSSCG00000017204
Placenta	dendrite	Gene Ontology	GO:0030425	1	136	0.776677	0.814142	ENSSSCG00000003160
Placenta	positive regulation of gene expression	Gene Ontology	GO:0010628	1	137	0.779119	0.815189	ENSSSCG00000011878
Placenta	negative regulation of cell population proliferation	Gene Ontology	GO:0008285	1	147	0.802124	0.837709	ENSSSCG00000005688
Placenta	nuclear body	Gene Ontology	GO:0016604	1	157	0.822747	0.857661	ENSSSCG00000006099
Placenta	negative regulation of apoptotic process	Gene Ontology	GO:0043066	1	160	0.828507	0.862074	ENSSSCG00000012303
Placenta	ubiquitin protein ligase activity	Gene Ontology	GO:0061630	1	167	0.841233	0.873707	ENSSSCG00000021173
Placenta	positive regulation of GTPase activity	Gene Ontology	GO:0043547	1	169	0.844693	0.875691	ENSSSCG00000014091
Placenta	nucleoplasm	Gene Ontology	GO:0005654	11	1302	0.852126	0.881779	ENSSSCG00000025438|ENSSSCG00000010922|ENSSSCG00000027226|ENSSSCG00000003908|ENSSSCG00000010747|ENSSSCG00000029666|ENSSSCG00000012409|ENSSSCG00000006099|ENSSSCG00000007836|ENSSSCG00000013086|ENSSSCG00000009317
Placenta	nucleic acid binding	Gene Ontology	GO:0003676	1	188	0.874047	0.902153	ENSSSCG00000021866
Placenta	protein homodimerization activity	Gene Ontology	GO:0042803	2	327	0.875009	0.902153	ENSSSCG00000012409|ENSSSCG00000011878
Placenta	cytoplasm	Gene Ontology	GO:0005737	17	2010	0.899816	0.92604	ENSSSCG00000004283|ENSSSCG00000002734|ENSSSCG00000006719|ENSSSCG00000013586|ENSSSCG00000004894|ENSSSCG00000017192|ENSSSCG00000008034|ENSSSCG00000021173|ENSSSCG00000026605|ENSSSCG00000005688|ENSSSCG00000015126|ENSSSCG00000001418|ENSSSCG00000000669|ENSSSCG00000006846|ENSSSCG00000017413|ENSSSCG00000002954|ENSSSCG00000026333
Placenta	nucleolus	Gene Ontology	GO:0005730	2	398	0.933571	0.95681	ENSSSCG00000013086|ENSSSCG00000017009
Placenta	protein phosphorylation	Gene Ontology	GO:0006468	1	248	0.935121	0.95681	ENSSSCG00000026724
[truncated: 14 more rows]
