# Supplementary material for: Multi-omic characterization of allele-specific regulatory variation in hybrid pigs
Source: Nat Commun. 2024 Jul 3;15:5587. doi: 10.1038/s41467-024-49923-5 (PMC11222378; doi:10.1038/s41467-024-49923-5)
Supplement: Supplementary file 11 — Supplementary Data 8 [file 41467_2024_49923_MOESM11_ESM.xlsx]

## Sheet: Sheet1
Supplementary Data 8: KEGG pathway analysis of the POE genes. The p values were computed based on two-sided hypergeometric. The Benjamini-Hochberg method was used to correct pvlues.
Bias direction	Term	Database	ID	Input number	Background number	P-Value	Corrected P-Value	Input
Maternal	Basal transcription factors	KEGG PATHWAY	ssc03022	2	34	0.00453235	0.194891	ENSSSCG00000029630|ENSSSCG00000002411
Maternal	Bile secretion	KEGG PATHWAY	ssc04976	2	59	0.012598	0.215877	ENSSSCG00000009497|ENSSSCG00000000584
Maternal	PPAR signaling pathway	KEGG PATHWAY	ssc03320	2	65	0.0150612	0.215877	ENSSSCG00000016156|ENSSSCG00000015069
Maternal	Terpenoid backbone biosynthesis	KEGG PATHWAY	ssc00900	1	21	0.0598317	0.28154	ENSSSCG00000029066
Maternal	Tight junction	KEGG PATHWAY	ssc04530	2	143	0.0620731	0.28154	ENSSSCG00000024416|ENSSSCG00000018005
Maternal	Viral carcinogenesis	KEGG PATHWAY	ssc05203	2	146	0.0643424	0.28154	ENSSSCG00000000697|ENSSSCG00000002411
Maternal	Nicotinate and nicotinamide metabolism	KEGG PATHWAY	ssc00760	1	26	0.0729346	0.28154	ENSSSCG00000029606
Maternal	Apoptosis - multiple species	KEGG PATHWAY	ssc04215	1	27	0.0755338	0.28154	ENSSSCG00000017548
Maternal	Tyrosine metabolism	KEGG PATHWAY	ssc00350	1	28	0.0781258	0.28154	ENSSSCG00000029606
Maternal	Antifolate resistance	KEGG PATHWAY	ssc01523	1	31	0.0858594	0.28154	ENSSSCG00000009497
Maternal	Tryptophan metabolism	KEGG PATHWAY	ssc00380	1	35	0.0960725	0.28154	ENSSSCG00000029606
Maternal	Fatty acid degradation	KEGG PATHWAY	ssc00071	1	38	0.103659	0.28154	ENSSSCG00000016156
Maternal	Ferroptosis	KEGG PATHWAY	ssc04216	1	40	0.108682	0.28154	ENSSSCG00000022649
Maternal	Cholesterol metabolism	KEGG PATHWAY	ssc04979	1	40	0.108682	0.28154	ENSSSCG00000015069
Maternal	Valine, leucine and isoleucine degradation	KEGG PATHWAY	ssc00280	1	43	0.116166	0.28154	ENSSSCG00000029606
Maternal	Cytokine-cytokine receptor interaction	KEGG PATHWAY	ssc04060	2	212	0.120352	0.28154	ENSSSCG00000024759|ENSSSCG00000017548
Maternal	Drug metabolism - cytochrome P450	KEGG PATHWAY	ssc00982	1	46	0.123588	0.28154	ENSSSCG00000029606
Maternal	Retinol metabolism	KEGG PATHWAY	ssc00830	1	46	0.123588	0.28154	ENSSSCG00000029606
Maternal	Lysine degradation	KEGG PATHWAY	ssc00310	1	49	0.130949	0.28154	ENSSSCG00000007782
Maternal	Fatty acid metabolism	KEGG PATHWAY	ssc01212	1	49	0.130949	0.28154	ENSSSCG00000016156
Maternal	ABC transporters	KEGG PATHWAY	ssc02010	1	52	0.13825	0.283083	ENSSSCG00000009497
Maternal	Thyroid hormone synthesis	KEGG PATHWAY	ssc04918	1	56	0.147891	0.289061	ENSSSCG00000008948
Maternal	Protein digestion and absorption	KEGG PATHWAY	ssc04974	1	69	0.178505	0.333727	ENSSSCG00000015894
Maternal	Viral protein interaction with cytokine and cytokine receptor	KEGG PATHWAY	ssc04061	1	76	0.194542	0.348555	ENSSSCG00000024759
Maternal	Peroxisome	KEGG PATHWAY	ssc04146	1	81	0.20581	0.353993	ENSSSCG00000013896
Maternal	TNF signaling pathway	KEGG PATHWAY	ssc04668	1	91	0.227886	0.376888	ENSSSCG00000024759
Maternal	Neurotrophin signaling pathway	KEGG PATHWAY	ssc04722	1	103	0.253588	0.397665	ENSSSCG00000017548
Maternal	Hippo signaling pathway	KEGG PATHWAY	ssc04390	1	108	0.264048	0.397665	ENSSSCG00000008949
Maternal	Lysosome	KEGG PATHWAY	ssc04142	1	110	0.268193	0.397665	ENSSSCG00000004044
Maternal	Apoptosis	KEGG PATHWAY	ssc04210	1	120	0.288575	0.413624	ENSSSCG00000014248
Maternal	Jak-STAT signaling pathway	KEGG PATHWAY	ssc04630	1	135	0.318113	0.438162	ENSSSCG00000029606
Maternal	Transcriptional misregulation in cancer	KEGG PATHWAY	ssc05202	1	142	0.331485	0.438162	ENSSSCG00000017548
Maternal	Alzheimer disease	KEGG PATHWAY	ssc05010	1	146	0.33901	0.438162	ENSSSCG00000013052
Maternal	Chemokine signaling pathway	KEGG PATHWAY	ssc04062	1	150	0.346454	0.438162	ENSSSCG00000024759
Maternal	Human cytomegalovirus infection	KEGG PATHWAY	ssc05163	1	173	0.387691	0.454585	ENSSSCG00000024759
Maternal	Rap1 signaling pathway	KEGG PATHWAY	ssc04015	1	174	0.389425	0.454585	ENSSSCG00000017548
Maternal	cAMP signaling pathway	KEGG PATHWAY	ssc04024	1	175	0.391154	0.454585	ENSSSCG00000009497
Maternal	Ras signaling pathway	KEGG PATHWAY	ssc04014	1	191	0.418182	0.473206	ENSSSCG00000017548
Maternal	Endocytosis	KEGG PATHWAY	ssc04144	1	206	0.442455	0.487835	ENSSSCG00000004044
Maternal	MAPK signaling pathway	KEGG PATHWAY	ssc04010	1	233	0.483682	0.519958	ENSSSCG00000017548
Maternal	Human papillomavirus infection	KEGG PATHWAY	ssc05165	1	253	0.512287	0.537276	ENSSSCG00000000697
Maternal	PI3K-Akt signaling pathway	KEGG PATHWAY	ssc04151	1	271	0.536705	0.549484	ENSSSCG00000017548
Maternal	Metabolic pathways	KEGG PATHWAY	ssc01100	3	1181	0.65467	0.65467	ENSSSCG00000016156|ENSSSCG00000029606|ENSSSCG00000029066
Paternal	Herpes simplex virus 1 infection	KEGG PATHWAY	ssc05168	3	207	0.0115604	0.219388	ENSSSCG00000013717|ENSSSCG00000029347|ENSSSCG00000013746
Paternal	Taurine and hypotaurine metabolism	KEGG PATHWAY	ssc00430	1	10	0.0245208	0.219388	ENSSSCG00000011060
Paternal	alpha-Linolenic acid metabolism	KEGG PATHWAY	ssc00592	1	17	0.0398203	0.219388	ENSSSCG00000026914
Paternal	Linoleic acid metabolism	KEGG PATHWAY	ssc00591	1	19	0.0441487	0.219388	ENSSSCG00000026914
Paternal	Epstein-Barr virus infection	KEGG PATHWAY	ssc05169	2	161	0.0519239	0.219388	ENSSSCG00000011033|ENSSSCG00000013746
Paternal	Butanoate metabolism	KEGG PATHWAY	ssc00650	1	23	0.0527488	0.219388	ENSSSCG00000011060
Paternal	beta-Alanine metabolism	KEGG PATHWAY	ssc00410	1	28	0.0633934	0.219388	ENSSSCG00000011060
Paternal	Tyrosine metabolism	KEGG PATHWAY	ssc00350	1	28	0.0633934	0.219388	ENSSSCG00000001780
Paternal	African trypanosomiasis	KEGG PATHWAY	ssc05143	1	29	0.0655083	0.219388	ENSSSCG00000014725
Paternal	Type I diabetes mellitus	KEGG PATHWAY	ssc04940	1	33	0.073922	0.219388	ENSSSCG00000011060
Paternal	Glycine, serine and threonine metabolism	KEGG PATHWAY	ssc00260	1	34	0.0760139	0.219388	ENSSSCG00000009942
Paternal	Ether lipid metabolism	KEGG PATHWAY	ssc00565	1	36	0.0801839	0.219388	ENSSSCG00000026914
Paternal	Alanine, aspartate and glutamate metabolism	KEGG PATHWAY	ssc00250	1	37	0.0822621	0.219388	ENSSSCG00000011060
Paternal	Arachidonic acid metabolism	KEGG PATHWAY	ssc00590	1	43	0.0946359	0.219388	ENSSSCG00000026914
Paternal	Arginine and proline metabolism	KEGG PATHWAY	ssc00330	1	44	0.0966824	0.219388	ENSSSCG00000009942
Paternal	Antigen processing and presentation	KEGG PATHWAY	ssc04612	1	45	0.0987245	0.219388	ENSSSCG00000013746
Paternal	Regulation of lipolysis in adipocytes	KEGG PATHWAY	ssc04923	1	45	0.0987245	0.219388	ENSSSCG00000026914
Paternal	Malaria	KEGG PATHWAY	ssc05144	1	45	0.0987245	0.219388	ENSSSCG00000014725
Paternal	N-Glycan biosynthesis	KEGG PATHWAY	ssc00510	1	48	0.104824	0.220682	ENSSSCG00000007919
Paternal	Metabolic pathways	KEGG PATHWAY	ssc01100	5	1181	0.124395	0.24879	ENSSSCG00000026914|ENSSSCG00000001780|ENSSSCG00000007919|ENSSSCG00000011060|ENSSSCG00000009942
Paternal	GABAergic synapse	KEGG PATHWAY	ssc04727	1	65	0.138637	0.254629	ENSSSCG00000011060
Paternal	RNA degradation	KEGG PATHWAY	ssc03018	1	68	0.144475	0.254629	ENSSSCG00000005925
Paternal	Protein digestion and absorption	KEGG PATHWAY	ssc04974	1	69	0.146412	0.254629	ENSSSCG00000022948
Paternal	Glycerophospholipid metabolism	KEGG PATHWAY	ssc00564	1	74	0.156034	0.260057	ENSSSCG00000026914
Paternal	Peroxisome	KEGG PATHWAY	ssc04146	1	81	0.169329	0.270926	ENSSSCG00000009942
Paternal	Chagas disease (American trypanosomiasis)	KEGG PATHWAY	ssc05142	1	89	0.184274	0.283498	ENSSSCG00000013746
Paternal	Cell adhesion molecules (CAMs)	KEGG PATHWAY	ssc04514	1	109	0.220505	0.317536	ENSSSCG00000002887
Paternal	Lysosome	KEGG PATHWAY	ssc04142	1	110	0.222275	0.317536	ENSSSCG00000008980
Paternal	Ribosome	KEGG PATHWAY	ssc03010	1	118	0.236295	0.325925	ENSSSCG00000008183
Paternal	Phagosome	KEGG PATHWAY	ssc04145	1	126	0.250071	0.333427	ENSSSCG00000013746
Paternal	Jak-STAT signaling pathway	KEGG PATHWAY	ssc04630	1	135	0.26528	0.337853	ENSSSCG00000016851
Paternal	Protein processing in endoplasmic reticulum	KEGG PATHWAY	ssc04141	1	138	0.270283	0.337853	ENSSSCG00000013746
Paternal	Human immunodeficiency virus 1 infection	KEGG PATHWAY	ssc05170	1	162	0.309134	0.374708	ENSSSCG00000013746
Paternal	Human cytomegalovirus infection	KEGG PATHWAY	ssc05163	1	173	0.326263	0.383839	ENSSSCG00000013746
Paternal	Human T-cell leukemia virus 1 infection	KEGG PATHWAY	ssc05166	1	182	0.339971	0.388538	ENSSSCG00000013746
Paternal	Ras signaling pathway	KEGG PATHWAY	ssc04014	1	191	0.353408	0.392676	ENSSSCG00000026914
Paternal	Cytokine-cytokine receptor interaction	KEGG PATHWAY	ssc04060	1	212	0.383738	0.411319	ENSSSCG00000016851
Paternal	MicroRNAs in cancer	KEGG PATHWAY	ssc05206	1	217	0.390753	0.411319	ENSSSCG00000011033
Paternal	MAPK signaling pathway	KEGG PATHWAY	ssc04010	1	233	0.412686	0.423268	ENSSSCG00000003573
Paternal	PI3K-Akt signaling pathway	KEGG PATHWAY	ssc04151	1	271	0.461753	0.461753	ENSSSCG00000016851
