# Supplementary material for: Multi-omic characterization of allele-specific regulatory variation in hybrid pigs
Source: Nat Commun. 2024 Jul 3;15:5587. doi: 10.1038/s41467-024-49923-5 (PMC11222378; doi:10.1038/s41467-024-49923-5)
Supplement: Supplementary file 14 — Supplementary Data 11 [file 41467_2024_49923_MOESM14_ESM.xlsx]

## Sheet: Sheet1
Supplementary Data 11: The average methylation level of found CpG sites within the promoter regions of AGE genes in tissues
Tissue	Gene	Chr	Start	End	Strand	Methylation level		Bias direction
						Duroc	Lulai
Brain	ENSSSCG00000000634	5	61394025	61400026	+	0.90021	0.379348	Lulai
Brain	ENSSSCG00000003557	6	83803122	83809123	+	0.469396	0.403942	Lulai
Brain	ENSSSCG00000006455	4	92391534	92397535	+	0.748963	0.599346	Lulai
Brain	ENSSSCG00000008731	8	6124965	6130966	+	0.705116	0.584182	Lulai
Brain	ENSSSCG00000008769	8	28303239	28309240	+	0.896549	0.386607	Lulai
Brain	ENSSSCG00000008830	8	38866138	38872139	+	0.838055	0.721476	Duroc
Brain	ENSSSCG00000008860	8	44009789	44015790	+	0.470908	0.562742	Duroc
Brain	ENSSSCG00000013406	2	48726306	48732307	-	0.923966	0.907709	Duroc
Brain	ENSSSCG00000016335	15	137672710	137678711	+	0.834072	0.871884	Lulai
Brain	ENSSSCG00000016688	18	43556616	43562617	+	0.851591	0.777984	Duroc
Brain	ENSSSCG00000016719	18	48385463	48391464	-	0.922036	0.851291	Duroc
Brain	ENSSSCG00000018032	12	59149228	59155229	-	0.921533	0.810322	Duroc
Brain	ENSSSCG00000022250	1	272622704	272628705	+	0.439108	0.873392	Lulai
Brain	ENSSSCG00000025629	3	131251550	131257551	-	0.801707	0.870037	Duroc
Brain	ENSSSCG00000026392	6	88836030	88842031	-	0.583222	0.54435	Duroc
Brain	ENSSSCG00000027665	17	33739673	33745674	+	0.662019	0.538045	Duroc
Brain	ENSSSCG00000034251	8	524532	530533	+	0.918664	0.887606	Duroc
Brain	ENSSSCG00000036748	3	46078667	46084668	-	0.949997	0.724274	Duroc
Brain	ENSSSCG00000037369	17	61595248	61601249	+	0.896184	0.909398	Duroc
Brain	ENSSSCG00000038635	2	75842551	75848552	-	0.819277	0.785714	Duroc
Brain	ENSSSCG00000039331	3	74130666	74136667	+	0.119425	0.129836	Duroc
Brain	ENSSSCG00000040607	6	8465112	8471113	+	0.016221	0.0193489	Lulai
Brain	ENSSSCG00000043543	6	56065748	56071749	-	0.912621	0.920792	Duroc
Brain	ENSSSCG00000045223	6	166954169	166960170	-	0.850157	0.937727	Lulai
Brain	ENSSSCG00000045730	7	86180193	86186194	+	0.524601	0.652195	Duroc
Brain	ENSSSCG00000046038	2	102307827	102313828	-	0.881527	0.711496	Duroc
Brain	ENSSSCG00000046574	16	78989222	78995223	-	0.925939	0.875353	Duroc
Brain	ENSSSCG00000047167	6	136054908	136060909	-	0.397398	0.271728	Duroc
Brain	ENSSSCG00000047440	8	135127414	135133415	-	0.488095	0.499177	Duroc
Brain	ENSSSCG00000049086	8	38866036	38872037	-	0.793777	0.704775	Duroc
Brain	ENSSSCG00000050889	9	71269339	71275340	-	0.770304	0.814447	Lulai
Brain	ENSSSCG00000051135	6	98270947	98276948	-	0.232	0.844043	Duroc
Brain	ENSSSCG00000051674	6	42476041	42482042	-	0.92023	0.914258	Lulai
Liver	ENSSSCG00000003557	6	83803122	83809123	+	0.457285	0.384568	Lulai
Liver	ENSSSCG00000003603	6	88239746	88245747	-	0.831445	0.780753	Lulai
Liver	ENSSSCG00000004052	1	8078816	8084817	-	0.609164	0.312644	Lulai
Liver	ENSSSCG00000006612	4	97258815	97264816	+	0.225102	0.254899	Duroc
Liver	ENSSSCG00000007185	17	33847687	33853688	+	0.662682	0.561101	Duroc
Liver	ENSSSCG00000008769	8	28303239	28309240	+	0.574751	0.354771	Lulai
Liver	ENSSSCG00000010947	10	27628496	27634497	+	0.70678	0.683742	Lulai
Liver	ENSSSCG00000013501	2	74598783	74604784	-	0.78593	0.773272	Duroc
Liver	ENSSSCG00000015390	9	93047121	93053122	+	0.435644	0.0113636	Duroc
Liver	ENSSSCG00000015711	15	20616778	20622779	+	0.617457	0.810976	Duroc
Liver	ENSSSCG00000016746	18	50723894	50729895	+	0.781827	0.812824	Lulai
Liver	ENSSSCG00000017926	12	52432537	52438538	+	0.578966	0.614959	Duroc
Liver	ENSSSCG00000018032	12	59149228	59155229	-	0.741506	0.6516	Duroc
Liver	ENSSSCG00000021041	9	66547483	66553484	-	0.467035	0.41638	Lulai
Liver	ENSSSCG00000022163	6	97426363	97432364	-	0.437866	0.451791	Lulai
Liver	ENSSSCG00000027665	17	33739673	33745674	+	0.570808	0.588496	Duroc
Liver	ENSSSCG00000034251	8	524532	530533	+	0.673023	0.637839	Duroc
Liver	ENSSSCG00000036748	3	46078667	46084668	-	0.611372	0.49231	Duroc
Liver	ENSSSCG00000037369	17	61595248	61601249	+	0.814433	0.792079	Duroc
Liver	ENSSSCG00000039331	3	74130666	74136667	+	0.266345	0.141776	Duroc
Liver	ENSSSCG00000039815	2	77974456	77980457	+	0.78336	0.819212	Duroc
Liver	ENSSSCG00000042523	2	73398027	73404028	+	0.530188	0.582679	Duroc
Liver	ENSSSCG00000042722	4	110230133	110236134	+	0.487848	0.550655	Duroc
Liver	ENSSSCG00000043990	17	5593439	5599440	-	0.00345679	0.00292167	Lulai
Liver	ENSSSCG00000045730	7	86180193	86186194	+	0.53963	0.71282	Duroc
Liver	ENSSSCG00000047440	8	135127414	135133415	-	0.490184	0.485754	Duroc
Liver	ENSSSCG00000047515	4	92683341	92689342	+	0.578202	0.472731	Lulai
Liver	ENSSSCG00000048603	9	67783473	67789474	+	0.58556	0.680565	Duroc
Liver	ENSSSCG00000049444	4	18287302	18293303	-	0.594124	0.583448	Duroc
Liver	ENSSSCG00000050889	9	71269339	71275340	-	0.657462	0.56503	Lulai
Liver	ENSSSCG00000051024	15	137853471	137859472	-	0.623366	0.606962	Duroc
Liver	ENSSSCG00000051613	13	154317584	154323585	-	0.684211	0.0114943	Lulai
Muslce	ENSSSCG00000003557	6	83803122	83809123	+	0.442128	0.387978	Lulai
Muslce	ENSSSCG00000006465	4	93236722	93242723	+	0.644662	0.46409	Duroc
Muslce	ENSSSCG00000006612	4	97258815	97264816	+	0.0342466	0.0976597	Duroc
Muslce	ENSSSCG00000007185	17	33847687	33853688	+	0.73459	0.604547	Duroc
Muslce	ENSSSCG00000008769	8	28303239	28309240	+	0.732242	0.50721	Lulai
Muslce	ENSSSCG00000008860	8	44009789	44015790	+	0.519442	0.538125	Duroc
Muslce	ENSSSCG00000010947	10	27628496	27634497	+	0.883185	0.883588	Lulai
Muslce	ENSSSCG00000011171	10	25199388	25205389	+	0.987952	0.9375	Duroc
Muslce	ENSSSCG00000013406	2	48726306	48732307	-	0.772727	0.857612	Duroc
Muslce	ENSSSCG00000018032	12	59149228	59155229	-	0.868783	0.822816	Duroc
Muslce	ENSSSCG00000021041	9	66547483	66553484	-	0.559112	0.433961	Lulai
Muslce	ENSSSCG00000023501	8	20196476	20202477	-	0.664009	0.727544	Duroc
Muslce	ENSSSCG00000024314	8	74550105	74556106	+	0.716627	0.840774	Lulai
Muslce	ENSSSCG00000027665	17	33739673	33745674	+	0.471762	0.48296	Duroc
Muslce	ENSSSCG00000029339	6	323746	329747	+	0.306733	0.401262	Duroc
Muslce	ENSSSCG00000037030	13	10713002	10719003	+	0.823529	0.876543	Duroc
Muslce	ENSSSCG00000037950	8	37933847	37939848	+	0.38641	0.42897	Lulai
Muslce	ENSSSCG00000038635	2	75842551	75848552	-	0.711054	0.620051	Duroc
Muslce	ENSSSCG00000039331	3	74130666	74136667	+	0.808824	0.320988	Duroc
Muslce	ENSSSCG00000039535	18	50858466	50864467	+	0.631138	0.702262	Duroc
Muslce	ENSSSCG00000041223	1	44627176	44633177	+	0.77804	0.781161	Duroc
Muslce	ENSSSCG00000041251	15	137633979	137639980	-	0.494516	0.404177	Duroc
Muslce	ENSSSCG00000041665	15	140327895	140333896	-	0.81906	0.845558	Duroc
Muslce	ENSSSCG00000043990	17	5593439	5599440	-	0.00610902	0.00257733	Lulai
Muslce	ENSSSCG00000045223	6	166954169	166960170	-	0.872397	0.806256	Lulai
Muslce	ENSSSCG00000045730	7	86180193	86186194	+	0.767168	0.851772	Duroc
Muslce	ENSSSCG00000046038	2	102307827	102313828	-	0.843566	0.680429	Duroc
Muslce	ENSSSCG00000046574	16	78989222	78995223	-	0.923699	0.864583	Duroc
Muslce	ENSSSCG00000046684	12	43223121	43229122	+	0.494737	0.494811	Duroc
Muslce	ENSSSCG00000047167	6	136054908	136060909	-	0.351526	0.292433	Duroc
Muslce	ENSSSCG00000047210	4	2632384	2638385	+	0.772016	0.785925	Lulai
Muslce	ENSSSCG00000047292	8	134909270	134915271	-	0.242228	0.303757	Duroc
Muslce	ENSSSCG00000047440	8	135127414	135133415	-	0.811765	0.888889	Duroc
Muslce	ENSSSCG00000047515	4	92683341	92689342	+	0.785263	0.635655	Lulai
Muslce	ENSSSCG00000048099	1	44554945	44560946	+	0.0485804	0.0587757	Duroc
Muslce	ENSSSCG00000048319	3	46060484	46066485	+	0.884556	0.873684	Lulai
Muslce	ENSSSCG00000048614	2	24867265	24873266	-	0.734112	0.812419	Duroc
Muslce	ENSSSCG00000048712	15	48843597	48849598	+	0.798389	0.881018	Lulai
Muslce	ENSSSCG00000049444	4	18287302	18293303	-	0.718247	0.66991	Duroc
Muslce	ENSSSCG00000050353	4	8620620	8626621	+	0.771508	0.657575	Duroc
Muslce	ENSSSCG00000050889	9	71269339	71275340	-	0.874576	0.781675	Lulai
Muslce	ENSSSCG00000051024	15	137853471	137859472	-	0.819911	0.755204	Duroc
Placenta	ENSSSCG00000001005	2	10484594	10490595	+	0.426686	0.445917	Lulai
Placenta	ENSSSCG00000003557	6	83803122	83809123	+	0.491802	0.384156	Lulai
Placenta	ENSSSCG00000006612	4	97258815	97264816	+	0.0478377	0.0521047	Duroc
Placenta	ENSSSCG00000007185	17	33847687	33853688	+	0.521415	0.458175	Duroc
Placenta	ENSSSCG00000008474	3	100826315	100832316	-	0.55954	0.604638	Lulai
Placenta	ENSSSCG00000008599	3	117808701	117814702	-	0.739208	0.692461	Duroc
Placenta	ENSSSCG00000008769	8	28303239	28309240	+	0.357143	0.358025	Lulai
Placenta	ENSSSCG00000011610	13	70914452	70920453	+	0.59375	0.631068	Lulai
Placenta	ENSSSCG00000013092	2	10249679	10255680	-	0.608856	0.54715	Duroc
Placenta	ENSSSCG00000013406	2	48726306	48732307	-	0.925926	0.804348	Duroc
Placenta	ENSSSCG00000013732	2	66181288	66187289	-	0.586047	0.462305	Lulai
Placenta	ENSSSCG00000016335	15	137672710	137678711	+	0.463407	0.522298	Duroc
Placenta	ENSSSCG00000016719	18	48385463	48391464	-	0.745049	0.591192	Duroc
Placenta	ENSSSCG00000017926	12	52432537	52438538	+	0.451974	0.368463	Duroc
Placenta	ENSSSCG00000018032	12	59149228	59155229	-	0.735563	0.705382	Duroc
Placenta	ENSSSCG00000021041	9	66547483	66553484	-	0.414224	0.246446	Lulai
Placenta	ENSSSCG00000026392	6	88836030	88842031	-	0.571551	0.506662	Duroc
Placenta	ENSSSCG00000026526	6	83606395	83612396	+	0.746116	0.62511	Duroc
Placenta	ENSSSCG00000027665	17	33739673	33745674	+	0.572801	0.507915	Duroc
Placenta	ENSSSCG00000031700	8	6364989	6370990	-	0.415511	0.421156	Lulai
Placenta	ENSSSCG00000034119	10	46798408	46804409	-	0.344647	0.18982	Duroc
Placenta	ENSSSCG00000034251	8	524532	530533	+	0.635136	0.621636	Duroc
Placenta	ENSSSCG00000036451	6	95309977	95315978	+	0.661598	0.755198	Duroc
Placenta	ENSSSCG00000037030	13	10713002	10719003	+	0.30858	0.345097	Duroc
Placenta	ENSSSCG00000037369	17	61595248	61601249	+	0.710526	0.785714	Duroc
Placenta	ENSSSCG00000039331	3	74130666	74136667	+	0.0377974	0.0227142	Duroc
Placenta	ENSSSCG00000039815	2	77974456	77980457	+	0.963415	0.945205	Duroc
Placenta	ENSSSCG00000040579	6	83762854	83768855	-	0.746176	0.648523	Duroc
Placenta	ENSSSCG00000043737	9	122673214	122679215	+	0.640165	0.637135	Lulai
Placenta	ENSSSCG00000045328	9	131543894	131549895	-	0.51273	0.501453	Duroc
Placenta	ENSSSCG00000045730	7	86180193	86186194	+	0.447222	0.413543	Duroc
Placenta	ENSSSCG00000046038	2	102307827	102313828	-	0.599303	0.554508	Duroc
Placenta	ENSSSCG00000046640	14	38856408	38862409	-	0.537029	0.592853	Lulai
Placenta	ENSSSCG00000047210	4	2632384	2638385	+	0.427177	0.469096	Lulai
Placenta	ENSSSCG00000047515	4	92683341	92689342	+	0.516773	0.443597	Lulai
Placenta	ENSSSCG00000048033	3	112315449	112321450	-	0.808214	0.752052	Lulai
Placenta	ENSSSCG00000049086	8	38866036	38872037	-	0.470997	0.453221	Duroc
Placenta	ENSSSCG00000050959	6	89328443	89334444	-	0.816667	0.815385	Duroc
