# Supplementary material for: Multi-omic characterization of allele-specific regulatory variation in hybrid pigs
Source: Nat Commun. 2024 Jul 3;15:5587. doi: 10.1038/s41467-024-49923-5 (PMC11222378; doi:10.1038/s41467-024-49923-5)
Supplement: Supplementary file 16 — Source Data [file 41467_2024_49923_MOESM16_ESM.xlsx]

## Sheet: Fig.2a
Fig.2a
	PC1	PC2	Age	Tissue
	-86.9765	-72.3713	D1	Brain
	-75.6515	-87.4662	D1	Brain
	-47.3278	-80.0019	D1	Brain
	70.927	-15.5187	D1	Liver
	73.0778	-18.5521	D1	Liver
	75.272	-20.3336	D1	Liver
	48.0456	2.57793	D1	Muscle
	64.7556	-6.34593	D1	Muscle
	60.249	-3.86609	D1	Muscle
	-37.4988	-89.0059	D168	Brain
	86.1746	-33.8787	D168	Liver
	79.3383	-18.8651	D168	Muscle
	-25.2934	-84.0186	D168	Brain
	91.7799	-35.7422	D168	Liver
	90.8464	-29.877	D168	Muscle
	-42.2468	-92.6813	D168	Brain
	85.7683	-32.8315	D168	Liver
	78.1927	-16.4751	D168	Muscle
	-159.452	18.9109	F40	Brain
	-180.095	-0.899236	F40	Brain
	-154.676	29.2332	F40	Brain
	66.7894	-6.65326	F40	Liver
	66.0696	-4.80835	F40	Liver
	66.8809	-6.09772	F40	Liver
	-27.8122	98.5093	F40	Muscle
	-32.7049	102.311	F40	Muscle
	-15.3895	84.3257	F40	Muscle
	60.3379	-5.08172	F40	Placenta
	62.0327	-4.31797	F40	Placenta
	65.7823	-4.93032	F40	Placenta
	-151.064	-51.1532	F70	Brain
	-122.368	-3.82396	F70	Brain
	-164.312	-32.1572	F70	Brain
	61.575	-2.39964	F70	Liver
	61.8493	-2.32789	F70	Liver
	60.0804	0.0118286	F70	Liver
	-25.1057	100.66	F70	Muscle
	-33.8414	109.319	F70	Muscle
	-44.8261	118.337	F70	Muscle
	66.1437	-8.72613	F70	Placenta
	55.0888	11.9175	F70	Placenta
	51.5093	13.189	F70	Placenta
	-64.7795	-86.7753	D1	Brain
	-60.1474	-86.857	D1	Brain
	-57.9891	-81.225	D1	Brain
	80.3331	-21.3727	D1	Liver
	75.1331	-19.4137	D1	Liver
	76.911	-23.0527	D1	Liver
	52.4521	2.33675	D1	Muscle
	55.7588	-2.21475	D1	Muscle
	67.1085	-8.86041	D1	Muscle
	-18.8958	-81.6327	D168	Brain
	87.4737	-31.7655	D168	Liver
	89.2034	-26.969	D168	Muscle
	-27.4405	-88.8368	D168	Brain
	80.7161	-30.5043	D168	Liver
	75.8414	-14.2455	D168	Muscle
	-191.627	-15.3255	F40	Brain
	-152.949	24.991	F40	Brain
	-146.239	29.7934	F40	Brain
	67.7313	-7.64446	F40	Liver
	68.7013	-7.56495	F40	Liver
	67.4128	-6.94457	F40	Liver
	-37.9342	105.577	F40	Muscle
	-36.2911	107.373	F40	Muscle
	-36.3008	103.967	F40	Muscle
	45.4537	12.5969	F40	Placenta
	39.6253	26.1359	F40	Placenta
	53.7098	12.9119	F40	Placenta
	-159.491	-21.0795	F70	Brain
	-142.968	-29.6625	F70	Brain
	-134.887	-35.442	F70	Brain
	63.8493	-4.69657	F70	Liver
	73.3299	-12.5369	F70	Liver
	-4.24923	74.4831	F70	Muscle
	-19.7169	91.4827	F70	Muscle
	-25.7191	94.0703	F70	Muscle
	55.0756	7.98877	F70	Placenta
	51.3466	13.5654	F70	Placenta
	52.5473	13.3258	F70	Placenta
	-63.7682	-82.2365	D1	Brain
	-92.1691	-82.2325	D1	Brain
	-97.1969	-84.9887	D1	Brain
	71.7636	-15.12	D1	Liver
	63.765	-7.64807	D1	Liver
	76.08	-20.0565	D1	Liver
	62.5179	-2.22192	D1	Muscle
	55.6272	3.39549	D1	Muscle
	59.0492	-1.77262	D1	Muscle
	-52.9072	-93.4451	D168	Brain
	77.8329	-28.6	D168	Liver
	78.86	-16.2851	D168	Muscle
	-56.3841	-94.3918	D168	Brain
	86.0214	-32.3753	D168	Liver
	81.2383	-18.8653	D168	Muscle
	-45.5763	-85.0721	D168	Brain
	76.5531	-28.0889	D168	Liver
	79.8724	-17.8031	D168	Muscle
	-175.743	43.5876	F40	Brain
	-169.255	15.6876	F40	Brain
	-181.87	14.7374	F40	Brain
	60.3187	-0.39335	F40	Liver
	66.5518	-5.81965	F40	Liver
	53.5583	4.79546	F40	Liver
	-40.8193	106.817	F40	Muscle
	-33.9441	103.081	F40	Muscle
	-15.7379	84.5939	F40	Muscle
	40.8373	23.3879	F40	Placenta
	38.9301	25.9699	F40	Placenta
	51.6093	18.7749	F40	Placenta
	-151.903	-24.8424	F70	Brain
	-144.963	-43.5805	F70	Brain
	-160.141	-30.9893	F70	Brain
	69.184	-8.58161	F70	Liver
	74.5534	-9.95169	F70	Liver
	68.7643	-7.51137	F70	Liver
	-42.3418	118.485	F70	Muscle
	-42.8519	118.551	F70	Muscle
	-22.743	94.3182	F70	Muscle
	32.0934	29.2898	F70	Placenta
	42.7754	25.7517	F70	Placenta
	53.9361	15.2408	F70	Placenta
	-98.2274	-70.1068	D1	Brain
	-85.054	-93.8145	D1	Brain
	-87.1256	-94.8312	D1	Brain
	72.0447	-17.5149	D1	Liver
	70.2726	-13.8155	D1	Liver
	75.4025	-20.7113	D1	Liver
	60.3857	-0.375638	D1	Muscle
	61.6738	-4.58569	D1	Muscle
	60.8465	-0.719083	D1	Muscle
	-61.5727	-94.0717	D168	Brain
	85.255	-35.1913	D168	Liver
	78.1411	-13.4614	D168	Muscle
	-164.468	42.9422	F40	Brain
	-186.131	9.62458	F40	Brain
	-196.157	20.314	F40	Brain
	59.5101	0.891484	F40	Liver
	60.4196	-1.04121	F40	Liver
	60.2088	-0.471673	F40	Liver
	-40.1797	108.057	F40	Muscle
	-35.5508	104.914	F40	Muscle
	-33.105	102.758	F40	Muscle
	33.0488	32.7137	F40	Placenta
	62.6882	2.7885	F40	Placenta
	61.8734	7.13693	F40	Placenta
	-137.422	-38.9875	F70	Brain
	-110.78	-41.901	F70	Brain
	-138.205	-31.975	F70	Brain
	74.7687	-13.1549	F70	Liver
	62.195	-2.94102	F70	Liver
	67.1113	-5.58071	F70	Liver
	-20.5845	93.2846	F70	Muscle
	-22.647	94.1838	F70	Muscle
	-42.1671	116.239	F70	Muscle
	44.2808	23.4442	F70	Placenta
	37.96	28.1918	F70	Placenta
	55.2992	10.1071	F70	Placenta

## Sheet: Fig.2b
Fig.2b
	PC1	PC3	Age	Tissue
	-86.9765	-18.78	D1	Brain
	-75.6515	-15.29	D1	Brain
	-47.3278	-10.8679	D1	Brain
	70.927	29.2994	D1	Liver
	73.0778	27.4859	D1	Liver
	75.272	27.8562	D1	Liver
	48.0456	27.924	D1	Muscle
	64.7556	25.6337	D1	Muscle
	60.249	26.1029	D1	Muscle
	-37.4988	-18.3178	D168	Brain
	86.1746	31.0359	D168	Liver
	79.3383	16.952	D168	Muscle
	-25.2934	-12.9149	D168	Brain
	91.7799	33.349	D168	Liver
	90.8464	18.6573	D168	Muscle
	-42.2468	-15.3548	D168	Brain
	85.7683	32.2458	D168	Liver
	78.1927	14.9622	D168	Muscle
	-159.452	17.9184	F40	Brain
	-180.095	16.2191	F40	Brain
	-154.676	26.6916	F40	Brain
	66.7894	47.1413	F40	Liver
	66.0696	48.9642	F40	Liver
	66.8809	47.3318	F40	Liver
	-27.8122	4.76305	F40	Muscle
	-32.7049	12.3036	F40	Muscle
	-15.3895	14.2343	F40	Muscle
	60.3379	-71.7913	F40	Placenta
	62.0327	-68.6187	F40	Placenta
	65.7823	-68.8018	F40	Placenta
	-151.064	4.774	F70	Brain
	-122.368	-6.69842	F70	Brain
	-164.312	2.94395	F70	Brain
	61.575	42.5054	F70	Liver
	61.8493	43.5001	F70	Liver
	60.0804	40.848	F70	Liver
	-25.1057	10.8225	F70	Muscle
	-33.8414	14.8357	F70	Muscle
	-44.8261	14.6173	F70	Muscle
	66.1437	-65.7344	F70	Placenta
	55.0888	-108.606	F70	Placenta
	51.5093	-110.506	F70	Placenta
	-64.7795	-14.0275	D1	Brain
	-60.1474	-11.5368	D1	Brain
	-57.9891	-13.9236	D1	Brain
	80.3331	27.6649	D1	Liver
	75.1331	28.1413	D1	Liver
	76.911	27.0793	D1	Liver
	52.4521	27.5258	D1	Muscle
	55.7588	27.3239	D1	Muscle
	67.1085	23.0022	D1	Muscle
	-18.8958	-11.8596	D168	Brain
	87.4737	27.446	D168	Liver
	89.2034	17.979	D168	Muscle
	-27.4405	-15.2345	D168	Brain
	80.7161	34.4724	D168	Liver
	75.8414	14.2792	D168	Muscle
	-191.627	6.25272	F40	Brain
	-152.949	18.4418	F40	Brain
	-146.239	25.1945	F40	Brain
	67.7313	46.6486	F40	Liver
	68.7013	46.5575	F40	Liver
	67.4128	45.6486	F40	Liver
	-37.9342	3.32245	F40	Muscle
	-36.2911	7.31982	F40	Muscle
	-36.3008	10.9361	F40	Muscle
	45.4537	-89.4045	F40	Placenta
	39.6253	-106.065	F40	Placenta
	53.7098	-102.94	F40	Placenta
	-159.491	3.0711	F70	Brain
	-142.968	1.8808	F70	Brain
	-134.887	1.41687	F70	Brain
	63.8493	42.3758	F70	Liver
	73.3299	39.1852	F70	Liver
	-4.24923	14.2045	F70	Muscle
	-19.7169	15.1074	F70	Muscle
	-25.7191	9.3317	F70	Muscle
	55.0756	-101.866	F70	Placenta
	51.3466	-108.348	F70	Placenta
	52.5473	-108.448	F70	Placenta
	-63.7682	-13.1319	D1	Brain
	-92.1691	-15.1137	D1	Brain
	-97.1969	-15.4975	D1	Brain
	71.7636	32.2358	D1	Liver
	63.765	36.7405	D1	Liver
	76.08	31.0897	D1	Liver
	62.5179	25.0238	D1	Muscle
	55.6272	23.8239	D1	Muscle
	59.0492	26.1274	D1	Muscle
	-52.9072	-18.1581	D168	Brain
	77.8329	35.774	D168	Liver
	78.86	15.8764	D168	Muscle
	-56.3841	-18.8803	D168	Brain
	86.0214	31.4028	D168	Liver
	81.2383	18.402	D168	Muscle
	-45.5763	-16.7544	D168	Brain
	76.5531	39.4534	D168	Liver
	79.8724	16.7504	D168	Muscle
	-175.743	28.1292	F40	Brain
	-169.255	19.7316	F40	Brain
	-181.87	21.8832	F40	Brain
	60.3187	52.7291	F40	Liver
	66.5518	47.6727	F40	Liver
	53.5583	56.3787	F40	Liver
	-40.8193	14.2606	F40	Muscle
	-33.9441	11.2812	F40	Muscle
	-15.7379	9.49602	F40	Muscle
	40.8373	-110.484	F40	Placenta
	38.9301	-111.237	F40	Placenta
	51.6093	-100.633	F40	Placenta
	-151.903	0.936926	F70	Brain
	-144.963	0.785014	F70	Brain
	-160.141	5.57485	F70	Brain
	69.184	40.6685	F70	Liver
	74.5534	39.0796	F70	Liver
	68.7643	41.3605	F70	Liver
	-42.3418	12.2981	F70	Muscle
	-42.8519	9.77567	F70	Muscle
	-22.743	13.0528	F70	Muscle
	32.0934	-114.237	F70	Placenta
	42.7754	-112.275	F70	Placenta
	53.9361	-101.59	F70	Placenta
	-98.2274	-18.4672	D1	Brain
	-85.054	-15.4088	D1	Brain
	-87.1256	-16.2483	D1	Brain
	72.0447	28.8609	D1	Liver
	70.2726	31.6782	D1	Liver
	75.4025	31.8169	D1	Liver
	60.3857	24.1299	D1	Muscle
	61.6738	26.2928	D1	Muscle
	60.8465	24.643	D1	Muscle
	-61.5727	-18.9155	D168	Brain
	85.255	34.9043	D168	Liver
	78.1411	15.0466	D168	Muscle
	-164.468	31.9807	F40	Brain
	-186.131	16.5654	F40	Brain
	-196.157	17.5222	F40	Brain
	59.5101	51.9012	F40	Liver
	60.4196	50.6009	F40	Liver
	60.2088	52.2061	F40	Liver
	-40.1797	13.5255	F40	Muscle
	-35.5508	7.16681	F40	Muscle
	-33.105	7.73644	F40	Muscle
	33.0488	-107.473	F40	Placenta
	62.6882	-97.2849	F40	Placenta
	61.8734	-90.7121	F40	Placenta
	-137.422	0.862581	F70	Brain
	-110.78	2.1864	F70	Brain
	-138.205	-0.494824	F70	Brain
	74.7687	39.966	F70	Liver
	62.195	42.2443	F70	Liver
	67.1113	43.4431	F70	Liver
	-20.5845	15.2021	F70	Muscle
	-22.647	13.4482	F70	Muscle
	-42.1671	12.4081	F70	Muscle
	44.2808	-114.538	F70	Placenta
	37.96	-108.722	F70	Placenta
	55.2992	-95.6685	F70	Placenta

## Sheet: Fig.2e
Fig.2e
	GeneExpression_log2(TPM)	Stage
	1.50995	F40
	1.13029	F40
	0.72162	F40
	0.968018	F40
	1.30531	F40
	0.478409	F40
	1.369	F40
	1.14568	F40
	1.2082	F40
	0.662548	F40
	1.23899	F40
	1.41923	F40
	11.0299	F70
	55.2779	F70
	16.0432	F70
	44.7391	F70
	24.6039	F70
	41.4187	F70
	43.8023	F70
	117.846	F70
	65.8023	F70
	59.3401	F70
	26.8222	F70
	26.5067	F70
	40.4326	D1
	162.53	D1
	116.528	D1
	204.033	D1
	25.6262	D1
	79.344	D1
	157.385	D1
	257.137	D1
	39.0714	D1
	709.657	D1
	406.841	D1
	420.131	D1
	5019.52	D168
	1603.55	D168
	3982.51	D168
	900.21	D168
	1292.84	D168
	1523.19	D168
	4390.62	D168
	3662.42	D168
	2687.25	D168

## Sheet: Fig.2f
Fig.2f
	GeneExpression_log2(TPM)	Stage
	20.8286	F40
	16.339	F40
	14.2404	F40
	20.3843	F40
	21.3785	F40
	18.1601	F40
	22.031	F40
	23.5591	F40
	10.8041	F40
	17.7428	F40
	20.3853	F40
	22.7909	F40
	4.86764	F70
	4.06439	F70
	2.57101	F70
	3.33773	F70
	4.32003	F70
	5.15766	F70
	4.0085	F70
	3.27014	F70
	4.14056	F70
	4.67139	F70
	3.9638	F70
	4.70336	F70
	0.218572	D1
	0.137935	D1
	0.15944	D1
	0.0635371	D1
	0.392698	D1
	0.435577	D1
	0.144266	D1
	0.0711059	D1
	0.194606	D1
	0.0813278	D1
	0.160503	D1
	0.277519	D1
	0	D168
	0	D168
	0	D168
	0	D168
	0	D168
	0	D168
	0	D168
	0	D168
	0	D168

## Sheet: Fig.3a
Fig.3a
	Group	Number	Class	Type
	Br_D1	17	Maternal	POE
	Br_D168	21	Maternal	POE
	Br_F40	5	Maternal	POE
	Br_F70	17	Maternal	POE
	Li_D1	5	Maternal	POE
	Li_D168	7	Maternal	POE
	Li_F40	10	Maternal	POE
	Li_F70	17	Maternal	POE
	Mu_D1	15	Maternal	POE
	Mu_D168	21	Maternal	POE
	Mu_F40	7	Maternal	POE
	Mu_F70	21	Maternal	POE
	Pl_F40	10	Maternal	POE
	Pl_F70	15	Maternal	POE
	Br_D1	47	Duroc	AGE
	Br_D168	54	Duroc	AGE
	Br_F40	26	Duroc	AGE
	Br_F70	40	Duroc	AGE
	Li_D1	41	Duroc	AGE
	Li_D168	28	Duroc	AGE
	Li_F40	34	Duroc	AGE
	Li_F70	34	Duroc	AGE
	Mu_D1	30	Duroc	AGE
	Mu_D168	38	Duroc	AGE
	Mu_F40	33	Duroc	AGE
	Mu_F70	51	Duroc	AGE
	Pl_F40	20	Duroc	AGE
	Pl_F70	45	Duroc	AGE
	Br_D1	17	Paternal	POE
	Br_D168	27	Paternal	POE
	Br_F40	11	Paternal	POE
	Br_F70	19	Paternal	POE
	Li_D1	11	Paternal	POE
	Li_D168	14	Paternal	POE
	Li_F40	8	Paternal	POE
	Li_F70	15	Paternal	POE
	Mu_D1	11	Paternal	POE
	Mu_D168	17	Paternal	POE
	Mu_F40	12	Paternal	POE
	Mu_F70	17	Paternal	POE
	Pl_F40	9	Paternal	POE
	Pl_F70	20	Paternal	POE
	Br_D1	36	Lulai	AGE
	Br_D168	38	Lulai	AGE
	Br_F40	20	Lulai	AGE
	Br_F70	28	Lulai	AGE
	Li_D1	36	Lulai	AGE
	Li_D168	30	Lulai	AGE
	Li_F40	28	Lulai	AGE
	Li_F70	33	Lulai	AGE
	Mu_D1	26	Lulai	AGE
	Mu_D168	24	Lulai	AGE
	Mu_F40	27	Lulai	AGE
	Mu_F70	27	Lulai	AGE
	Pl_F40	23	Lulai	AGE
	Pl_F70	29	Lulai	AGE

## Sheet: Fig.3b
Fig.3b
	Chromosome length				POE gene identified		Imprinting gene proved
	Chr	Start	End		Ensembl_id		Gene Symbol	Ensembl_id
	1	0	274330532		ENSSSCG00000011033		PRIM2	ENSSSCG00000001493
	2	0	151935994		ENSSSCG00000012063		RASGRF1	ENSSSCG00000001771
	3	0	132848913		ENSSSCG00000013432		JPH3	ENSSSCG00000002653
	4	0	130910915		ENSSSCG00000013717		NOB1	ENSSSCG00000002753
	5	0	104526007		ENSSSCG00000029347		PEG3	ENSSSCG00000003326
	6	0	170843587		ENSSSCG00000034262		OSBPL1A	ENSSSCG00000003712
	7	0	121844099		ENSSSCG00000035805		DIRAS3	ENSSSCG00000003797
	8	0	138966237		ENSSSCG00000043922		IGF2R	ENSSSCG00000004044
	9	0	139512083		ENSSSCG00000050186		PLAGL1	ENSSSCG00000004127
	10	0	69359453		ENSSSCG00000002411		NDN	ENSSSCG00000004834
	11	0	79169978		ENSSSCG00000004834		MAGEL2	ENSSSCG00000004835
	12	0	61602749		ENSSSCG00000013052		NNAT	ENSSSCG00000007336
	13	0	208334590		ENSSSCG00000015328		NESP55	ENSSSCG00000007520
	14	0	141755446		ENSSSCG00000019109		INPP5F	ENSSSCG00000010687
	15	0	140412725		ENSSSCG00000025295		ZNF709	ENSSSCG00000013717
	16	0	79944280		ENSSSCG00000029606		PGM2L1	ENSSSCG00000014838
	17	0	63494081		ENSSSCG00000033516		TFPI2	ENSSSCG00000015322
	18	0	55982971		ENSSSCG00000034727		SGCE	ENSSSCG00000015328
					ENSSSCG00000036049		PPP1R9A	ENSSSCG00000015329
					ENSSSCG00000037193		PON2	ENSSSCG00000015331
					ENSSSCG00000040257		NECD	ENSSSCG00000015929
					ENSSSCG00000040773		COPG2	ENSSSCG00000016553
					ENSSSCG00000041364		MEST	ENSSSCG00000016554
					ENSSSCG00000046234		DHCR7	ENSSSCG00000021181
					ENSSSCG00000047414		PHLDA2	ENSSSCG00000021597
					ENSSSCG00000047746		DIS3L2	ENSSSCG00000022177
					ENSSSCG00000049216		AMPD3	ENSSSCG00000022492
					ENSSSCG00000049515		SGIP1	ENSSSCG00000025243
					ENSSSCG00000003990		SLC38A4	ENSSSCG00000026597
					ENSSSCG00000004127		SNRPN	ENSSSCG00000028124
					ENSSSCG00000007212		KBTBD6	ENSSSCG00000031378
					ENSSSCG00000007336		IGF2	ENSSSCG00000035293
					ENSSSCG00000007782		DLK1	ENSSSCG00000035805
					ENSSSCG00000009444		THRB	ENSSSCG00000036033
					ENSSSCG00000013896		PEG10	ENSSSCG00000036049
					ENSSSCG00000014248		DIO3	ENSSSCG00000036990
					ENSSSCG00000022649		TACC2	ENSSSCG00000037530
					ENSSSCG00000029630		DLX5	ENSSSCG00000038838
					ENSSSCG00000032423		KCNQ1	ENSSSCG00000039556
					ENSSSCG00000033191		H19	ENSSSCG00000039649
					ENSSSCG00000035007		CDKN1C	ENSSSCG00000040461
					ENSSSCG00000035256		MEG3	ENSSSCG00000045052
					ENSSSCG00000036220		NAP1L5	ENSSSCG00000009209
					ENSSSCG00000037803
					ENSSSCG00000039587
					ENSSSCG00000045052
					ENSSSCG00000048719
					ENSSSCG00000051274
					ENSSSCG00000000695
					ENSSSCG00000001008
					ENSSSCG00000004082
					ENSSSCG00000004493
					ENSSSCG00000006636
					ENSSSCG00000007919
					ENSSSCG00000008980
					ENSSSCG00000010023
					ENSSSCG00000010451
					ENSSSCG00000011060
					ENSSSCG00000013616
					ENSSSCG00000013637
					ENSSSCG00000014015
					ENSSSCG00000014965
					ENSSSCG00000015083
					ENSSSCG00000015299
					ENSSSCG00000016554
					ENSSSCG00000017947
					ENSSSCG00000023225
					ENSSSCG00000024759
					ENSSSCG00000026914
					ENSSSCG00000029066
					ENSSSCG00000032106
					ENSSSCG00000032668
					ENSSSCG00000033648
					ENSSSCG00000035649
					ENSSSCG00000036367
					ENSSSCG00000037954
					ENSSSCG00000045386
					ENSSSCG00000045555
					ENSSSCG00000049384
					ENSSSCG00000050540
					ENSSSCG00000050966
					ENSSSCG00000002263
					ENSSSCG00000002872
					ENSSSCG00000002887
					ENSSSCG00000009497
					ENSSSCG00000020777
					ENSSSCG00000031212
					ENSSSCG00000033123
					ENSSSCG00000033135
					ENSSSCG00000037879
					ENSSSCG00000040707
					ENSSSCG00000001780
					ENSSSCG00000005490
					ENSSSCG00000008948
					ENSSSCG00000008949
					ENSSSCG00000008985
					ENSSSCG00000010825
					ENSSSCG00000015329
					ENSSSCG00000016851
					ENSSSCG00000031809
					ENSSSCG00000035080
					ENSSSCG00000044813
					ENSSSCG00000009488
					ENSSSCG00000017548
					ENSSSCG00000024618
					ENSSSCG00000031249
					ENSSSCG00000033873
					ENSSSCG00000036118
					ENSSSCG00000002994
					ENSSSCG00000003573
					ENSSSCG00000009898
					ENSSSCG00000009942
					ENSSSCG00000015069
					ENSSSCG00000017738
					ENSSSCG00000020758
					ENSSSCG00000022948
					ENSSSCG00000033730
					ENSSSCG00000004044
					ENSSSCG00000005925
					ENSSSCG00000008183
					ENSSSCG00000013054
					ENSSSCG00000014725
					ENSSSCG00000002573
					ENSSSCG00000013746
					ENSSSCG00000016156
					ENSSSCG00000024416
					ENSSSCG00000027514
					ENSSSCG00000032846
					ENSSSCG00000040410
					ENSSSCG00000046943
					ENSSSCG00000048361
					ENSSSCG00000051446
					ENSSSCG00000034087
					ENSSSCG00000034891
					ENSSSCG00000036589
					ENSSSCG00000047719
					ENSSSCG00000051194
					ENSSSCG00000000696
					ENSSSCG00000000697
					ENSSSCG00000000699
					ENSSSCG00000000700
					ENSSSCG00000000702
					ENSSSCG00000005296
					ENSSSCG00000008771
					ENSSSCG00000013363
					ENSSSCG00000016754
					ENSSSCG00000018005
					ENSSSCG00000020372
					ENSSSCG00000022538
					ENSSSCG00000026103
					ENSSSCG00000032974
					ENSSSCG00000035706
					ENSSSCG00000041935
					ENSSSCG00000042323
					ENSSSCG00000044930
					ENSSSCG00000045906
					ENSSSCG00000000584
					ENSSSCG00000006544
					ENSSSCG00000008468
					ENSSSCG00000015287
					ENSSSCG00000015894
					ENSSSCG00000017754
					ENSSSCG00000027869
					ENSSSCG00000031174
					ENSSSCG00000032650
					ENSSSCG00000039412
					ENSSSCG00000041910
					ENSSSCG00000000672
					ENSSSCG00000005467
					ENSSSCG00000005508
					ENSSSCG00000006388
					ENSSSCG00000009144
					ENSSSCG00000017584
					ENSSSCG00000036669
					ENSSSCG00000036711
					ENSSSCG00000042693
					ENSSSCG00000045261
					ENSSSCG00000048613
					ENSSSCG00000048717

## Sheet: Fig.3c
Fig.3c
	Maternal/(Maternal+Paternal)
	Gene	br40	li40	mu40	pl40	br70	li70	mu70	pl70	br115	li115	mu115	br168	li168	mu168
	ENSSSCG00000001771	0.447886	0.799946	0.454549	0.523824	0.599952	0.85702	0.564813	0.9997	0.200144	0.000798722	0.503062	0.615365	0.857102	0.52
	ENSSSCG00000002653	0.500291	0.428578	0.769212	0.510377	0.428584	0.163282	0.496607	0.00039968	0.561414	0.74995	0.505415	0.111206	0.411348	0.000142816
	ENSSSCG00000002753	0.498161	0.538378	0.521206	0.484455	0.517716	0.485725	0.599952	0.5	0.74985	0.999201	0.492826	0.446697	0.457209	0.562566
	ENSSSCG00000003326	0.5	0.5	0.5	0.9996	0.5	0.5	0.5	0.5	0.5	0.000798722	0.00244397	0.002312	0.00233578	0.00934694
	ENSSSCG00000003712	0.5	0.5	0.5	0.475336	0.526132	0.487965	0.5	0.5	0.5	0.000798722	0.556671	0.461213	0.487021	0.50173
	ENSSSCG00000003797	0.00167701	0.250112	0.22225	0.00213922	4.05402e-06	0.0625328	0.00119713	0.998803	0.5	0.5	0.00119713	0.5	0.5	0.5
	ENSSSCG00000004044	0.469011	0.669058	0.806808	0.526167	0.582149	0.859738	0.556868	0.667004	0.800678	0.689953	0.533057	0.633799	0.870962	0.681252
	ENSSSCG00000004127	3.91301e-06	0.0363788	0.0050296	0.00852608	1.39531e-05	1.30861e-06	0.017077	0.0122803	0.021355	0.165764	0.5	0.5	0.9997	0.5
	ENSSSCG00000004834	0.00570637	0.0507475	0.00858991	2.73347e-06	2.60856e-05	0.00813968	0.5	0.5	0.5	0.5	0.00769332	0.00953409	0.00416915	0.145167
	ENSSSCG00000004835	0.00741424	6.42775e-05	3.10326e-05	0.5	0.5	0.5	0.5	0.5	0.5	0.5	0.5	0.5	0.5	0.5
	ENSSSCG00000007336	0.187518	0.400036	0.5	0.064533	0.333467	0.3334	0.0926016	0.5	0.360013	0.7499	0.0645274	0.5	0.000599281	0.5
	ENSSSCG00000009209	0.000898383	0.599964	0.5	0.000239885	0.000239885	0.000599281	0.0105721	0.14298	0.0452039	0.0273981	0.5	0.5	0.5	0.000998004
	ENSSSCG00000010687	0.5	0.5	0.5	0.391316	0.999401	0.51724	0.5	0.5	0.5	0.9996	0.9996	0.5	0.5	0.99975
	ENSSSCG00000013717	0.180331	0.0476578	7.49888e-05	0.139138	0.00119713	0.000149955	0.0248813	0.000133298	0.0555704	6.66578e-05	0.0664372	9.16499e-05	0.111121	5.2626e-05
	ENSSSCG00000014838	0.5	0.5	0.5	0.333467	0.00119713	0.5	0.488034	0.640773	0.543294	0.626504	0.466986	0.531249	0.370131	0.410789
	ENSSSCG00000015322	0.565215	0.516129	0.513011	0.535711	0.502538	0.516832	0.514285	0.581815	0.576219	0.534653	0.603351	0.507519	0.48799	0.582417
	ENSSSCG00000015328	0.5	0.5	0.5	0.00119713	0.000599281	0.5	0.5	0.5	0.000119971	0.00019992	0.00183758	0.47377	0.00928569	0.0597695
	ENSSSCG00000015329	0.538461	0.40541	0.000898383	0.559814	0.776463	0.559138	0.596774	0.629618	0.768905	0.605631	0.500986	0.818787	0.759465	0.602338
	ENSSSCG00000015331	0.526106	0.477643	0.395062	0.496111	0.492279	0.530374	0.521288	0.455713	0.588275	0.529652	0.529495	0.545221	0.611562	0.523192
	ENSSSCG00000016553	0.66762	0.51996	0.539026	0.590394	0.526316	0.514314	0.663049	0.532275	0.74936	0.824048	0.648049	0.502812	0.650671	0.852925
	ENSSSCG00000016554	0.0419592	0.762095	0.0349382	0.128233	0.334043	0.114884	0.0202903	0.575418	0.00815321	0.0190602	0.0357908	0.477663	0.0178478	0.0252979
	ENSSSCG00000021181	0.467326	0.486205	0.508655	0.498968	0.490483	0.498611	0.543689	0.542754	0.546589	0.712565	0.540647	0.519168	0.605381	0.765753
	ENSSSCG00000021597	0.5	0.999102	0.5	0.536	0.630038	0.589892	0.416683	0.000239885	0.3334	0.777728	0.00029982	0.5	0.5	0.0004995
	ENSSSCG00000022177	0.476636	0.513825	0.534435	0.514851	0.47012	0.479412	0.498002	0.476415	0.45949	0.469799	0.507837	0.562499	0.53859	0.553846
	ENSSSCG00000022492	0.5	0.5	0.5	0.5	0.5	0.5	0.599992	0.321444	0.428575	0.411113	0.454547	0.615365	0.866637	0.44068
	ENSSSCG00000025243	0.415387	0.000898383	0.000898383	0.252812	0.5	0.00119713	0.526312	0.00119713	0.5	0.5	0.634609	0.5	0.998803	0.5
	ENSSSCG00000026597	0.5	9.998e-05	0.5	0.5	0.00119713	0.00119713	0.5	0.5	0.5	0.5	0.5	0.522892	0.200144	0.857109
	ENSSSCG00000031378	0.0104758	0.0188843	8.18048e-05	0.0220952	0.069908	1.90469e-05	0.00980681	0.067311	1.23708e-05	0.0701225	0.00353778	0.0163656	0.0266818	0.0804312
	ENSSSCG00000035293	0.5	0.99982	0.999775	0.400048	0.226563	0.188382	0.9996	0.445545	0.173556	0.413534	0.998803	0.529729	0.0837299	0.627736
	ENSSSCG00000035805	4.09088e-06	6.20682e-06	0.00191011	0.319331	0.34197	0.460622	0.00301384	0.0337152	0.0183277	0.00319707	0.0286038	0.0599615	0.0401341	0.00426009
	ENSSSCG00000036033	0.500732	0.528992	0.569131	0.450027	0.468434	0.327958	0.491667	0.476191	0.460318	0.448277	0.495839	0.462916	0.452888	0.435645
	ENSSSCG00000036049	0.5	0.5	0.5	0.000395415	0.000725918	0.000645146	0.000194914	0.00126638	0.000486056	0.00393099	0.000170749	0.0178673	0.00215224	0.00862208
	ENSSSCG00000037530	0.999102	0.5	0.555544	0.00119713	0.5	0.591546	0.00119713	0.5	0.125112	0.400032	0.558819	0.5	0.447001	0.602966
	ENSSSCG00000038838	0.52564	0.5	0.5	0.505494	0.000599281	0.5	0.523731	0.5	0.498285	0.53264	0.511298	0.400044	0.799928	0.512581
	ENSSSCG00000039556	0.5	0.5	0.5	0.628563	0.702334	0.841458	0.731694	0.891659	0.823873	0.76433	0.5	0.99978	0.000599281	0.000998004
	ENSSSCG00000040461	0.5	0.5	0.5	0.85193	0.92063	0.906797	0.400024	0.000239885	0.708313	0.769198	0.00029982	0.5	0.000599281	0.166778
	ENSSSCG00000045052	0.999995	0.5	0.999888	0.997994	0.99976	0.999997	0.707691	0.3334	0.717708	0.858152	0.993499	0.5	0.994742	0.999889
	Gene expression_log10(ReadCount+0.0001)
	Gene	Br40	Li40	Mu40	Pl40	Br70	Li70	Mu70	Pl70	Br115	Li115	Mu115	Br168	Li168	Mu168
	ENSSSCG00000001771	2.96978	0.0457966	0.388198	2.4331	-0.380107	-0.234009	0.954247	-0.476991	-0.380107	-0.902743	2.24777	0.0725874	0.243063	1.09691
	ENSSSCG00000002653	3.71214	0.367995	0.460746	3.59404	0.066984	0.611025	2.92801	-0.601886	2.15786	4.34273e-05	3.44372	-0.0870971	1.37107	-0.15484
	ENSSSCG00000002753	2.65631	2.48493	2.3725	2.83304	2.86139	2.84178	-0.380107	-4	-0.476991	-0.902743	2.12575	2.08311	2.03376	1.97818
	ENSSSCG00000003326	-4	-4	-4	-0.601886	-4	-4	-4	-4	-4	-0.902743	2.01002	1.5951	2.15458	1.93247
	ENSSSCG00000003712	-4	-4	-4	2.04728	1.85582	1.58074	-4	-4	-4	-0.902743	1.76405	1.80925	1.82877	1.76193
	ENSSSCG00000003797	2.99734	-0.352085	0.301052	2.73673	1.39211	0.425985	-1.07866	-1.07866	-4	-4	-1.07866	-4	-4	-4
	ENSSSCG00000004044	2.65492	2.96089	2.78096	2.58405	2.96406	2.87113	3.0499	3.25782	3.72701	3.63144	3.06713	3.21489	3.64331	3.55292
	ENSSSCG00000004127	1.40749	0.786127	1.34461	1.46736	0.855323	1.88319	1.89256	2.03576	2.55981	2.61857	-4	-4	-0.476991	-4
	ENSSSCG00000004834	3.04528	1.87183	2.39054	1.56328	0.583588	1.01073	-4	-4	-4	-4	1.98901	0.979801	1.60206	1.09343
	ENSSSCG00000004835	2.12998	0.191913	0.508169	-4	-4	-4	-4	-4	-4	-4	-4	-4	-4	-4
	ENSSSCG00000007336	0.55092	-0.255194	0.249902	0.713219	-0.601886	-0.300943	0.954247	-4	0.31878	-0.300943	0.889307	-4	-0.777891	-4
	ENSSSCG00000009209	-0.953852	-0.255194	-4	-0.380107	-0.380107	-0.777891	1.89671	-0.234009	1.16879	2.07418	-4	-4	-4	-0.999566
	ENSSSCG00000010687	-4	-4	-4	0.282569	-0.777891	0.383235	-4	-4	-4	-0.601886	-0.601886	-4	-4	-0.397831
	ENSSSCG00000013717	1.30821	0.367995	0.124971	0.981521	-1.07866	-0.176026	1.22402	-0.124881	0.778158	0.17612	1.37719	0.0378284	0.916459	0.278776
	ENSSSCG00000014838	-4	-4	-4	-0.601886	-1.07866	-4	2.68797	0.933661	1.69093	1.01599	2.60215	0.764795	1.58546	1.38202
	ENSSSCG00000015322	0.708524	1.23609	1.47551	0.367995	1.21529	1.62411	0.464902	0.661191	1.73772	1.57835	1.17367	1.38349	2.12003	1.65801
	ENSSSCG00000015328	-4	-4	-4	-1.07866	-0.777891	-4	-4	-4	-0.0791291	-0.300943	2.50174	2.6504	2.88243	2.75755
	ENSSSCG00000015329	1.78295	0.61397	-0.953852	1.85582	0.850244	0.889307	1.6163	0.352202	1.2974	0.948173	2.22789	1.1318	2.05019	1.233
	ENSSSCG00000015331	2.39987	2.5059	1.65321	2.39167	2.42229	1.85329	1.90445	1.81236	2.09225	2.68931	2.77226	2.62857	2.83733	3.14251
	ENSSSCG00000016553	2.81969	2.3422	2.22156	2.26462	1.86233	1.92643	2.70479	2.2113	2.59181	2.64321	2.5336	2.20854	2.5092	2.27807
	ENSSSCG00000016554	1.90006	1.44021	1.40559	1.90625	1.59292	1.80505	2.36173	1.17367	3.14937	3.31921	2.29133	1.4225	2.89712	3.08828
	ENSSSCG00000021181	2.4977	3.52826	1.9214	2.4514	3.19394	1.77815	2.69708	2.9323	2.61709	3.29023	2.36486	2.80476	1.74625	2.91991
	ENSSSCG00000021597	-4	-0.953852	-4	1.61979	2.4916	2.00253	4.34273e-05	-0.380107	-0.300943	0.0511911	-0.476991	-4	-4	-0.698753
	ENSSSCG00000022177	1.92024	1.68325	1.90669	1.62411	1.32049	1.4523	2.01808	1.54819	1.87554	1.57113	1.72564	1.20412	1.69607	1.51188
	ENSSSCG00000022492	-4	-4	-4	-4	-4	-4	0.397957	0.367995	0.611025	1.05116	0.740371	0.0725874	0.397957	0.770859
	ENSSSCG00000025243	0.858677	-0.953852	-0.953852	1.17124	-4	-1.07866	0.1996	-1.07866	-4	-4	0.636832	-4	-1.07866	-4
	ENSSSCG00000026597	-4	4.34273e-05	-4	-4	-1.07866	-1.07866	-4	-4	-4	-4	-4	1.87769	-0.380107	0.32224
	ENSSSCG00000031378	1.32679	0.770041	0.0871857	1.93827	2.31684	0.720168	1.53148	1.41498	0.907596	2.21484	1.37261	1.69897	0.795887	2.19838
	ENSSSCG00000035293	-4	-0.255194	-0.352085	-0.380107	1.87313	1.67517	-0.601886	1.70329	1.48073	2.06586	-1.07866	1.22578	1.72222	1.43775
	ENSSSCG00000035805	1.38818	1.20713	1.76509	0.99637	1.50741	3.28556	1.74299	2.43042	4.00893	3.60919	0.464902	2.57519	4.28863	3.41591
	ENSSSCG00000036033	2.72528	2.09536	1.53852	2.48926	1.81954	1.49136	1	1.19728	1.02119	0.860344	2.07978	1.85181	1.43802	1.00433
	ENSSSCG00000036049	-4	-4	-4	2.80106	3.69341	2.71335	3.23317	3.04873	3.8776	3.37165	3.64276	4.11121	4.25351	3.79759
	ENSSSCG00000037530	-0.953852	-4	4.34273e-05	-1.07866	-4	0.772084	-1.07866	-4	-0.176026	-0.204051	0.452313	-4	2.30714	2.24378
	ENSSSCG00000038838	0.937857	-4	-4	1.35698	-0.777891	-4	2.17898	-4	1.98752	2.58532	2.45889	-0.342327	-0.0791291	2.911
	ENSSSCG00000039556	-4	-0.653017	-4	0.464902	1.63178	1.13567	0.533615	1	1.62924	1.76993	-4	-0.342327	-0.777891	-0.999566
	ENSSSCG00000040461	-4	-4	-4	1.58921	1.19728	1.88081	-0.0791291	-0.380107	0.301052	0.21088	-0.476991	-4	-0.777891	-0.221776
	ENSSSCG00000045052	1.28381	-4	-0.0511037	1.61892	-0.380107	1.47591	1.63682	-0.300943	1.90309	1.24613	1.10834	-4	1.8022	-0.0457092

## Sheet: Fig.3d
Fig.3d
	Gene	F40_Br	F40_Li	F40_Mu	F40_Pl	F70_Br	F70_Li	F70_Mu	F70_Pl	D1_Br	D1_Li	D1_Mu	D168_Br	D168_Li	D168_Mu
	ENSSSCG00000000584	0.504562	0.649277	0.497557	0.996241	0.40007	0.494077	0.280526	0.453589	0.489144	0.463687	0.705881	0.505188	0.506726	0.541661
	ENSSSCG00000002573	0.369413	0.5	0.271941	0.250023	0.500004	0.5	0.0381274	0.400012	0.375024	0.541658	0.354175	0.370375	0.5	0.555544
	ENSSSCG00000009144	0.458335	0.458337	0.5	0.687491	0.577778	0.621198	0.652759	0.965697	0.569829	0.541656	0.458332	0.407811	0.425663	0.703673
	ENSSSCG00000029347	0.0260617	0.0204192	0.042642	0.295233	0.0530204	0.0385749	0.0641062	0.488187	0.0550043	0.0416979	0.105871	0.0720097	0.0970983	0.341269
	ENSSSCG00000033648	0.5	0.5	0.5	0.5	0.185106	0.0924548	0.170241	0.255463	0.252569	0.252123	0.333329	0.0191843	0.0135066	0.111152
	ENSSSCG00000035256	0.375019	0.486116	0.5	0.599992	0.472234	0.957669	0.647196	0.649975	0.874486	0.662867	0.591725	0.499997	0.510888	0.565079
	ENSSSCG00000037193	0.611087	0.458342	0.583321	0.562488	0.0212888	0.5	0.375017	0.499995	0.572064	0.5	0.60832	0.79684	0.5	0.44445
	ENSSSCG00000037954	0.484574	0.343765	0.455431	0.173212	0.496905	0.378799	0.395376	0.610701	0.37774	0.555556	0.335742	0.0328445	0.3889	0.158047
	ENSSSCG00000039587	0.5	0.5	0.5	0.5	0.5	0.5	0.5	0.45001	6.10973e-06	1.52533e-05	0.0416872	0.5	0.444456	0.5
	ENSSSCG00000040410	0.541652	0.5	0.61102	0.562488	0.541658	0.5	0.958291	0.5	0.388908	0.499569	0.323812	0.5	0.5	0.185212
	ENSSSCG00000044813	0.360204	0.379637	0.422219	0.260731	0.856241	0.954506	0.75891	0.928549	0.3889	0.416674	0.375003	0.583312	0.592579	0.444448
	ENSSSCG00000046234	0.749996	0.746523	0.749999	0.870373	0.972189	0.95449	0.874992	0.901309	0.536109	0.583331	0.416683	0.0511204	0.12223	0.0256592
	ENSSSCG00000047414	0.651701	0.541658	0.635391	0.838277	0.962292	0.636336	0.975105	0.999987	0.996204	0.624979	0.947214	0.993044	0.5	0.611106
	ENSSSCG00000047746	0.25001	0.250015	0.25002	0.12501	0.95832	0.909071	0.958297	0.999994	0.5	0.458342	0.5	0.277784	0.388906	0.444456
	ENSSSCG00000048719	0.624975	0.624985	0.666633	0.5	0.583317	0.590891	0.541658	0.699973	0.98287	0.666639	0.666648	0.999992	0.777738	0.888853
	ENSSSCG00000049384	0.5	0.5	0.5	0.5	0.749994	0.772723	0.749994	0.749981	0.716658	0.749983	0.722213	0.907388	0.999955	0.999973
	ENSSSCG00000051274	0.652963	0.652472	0.659916	0.859761	0.830604	0.727259	0.753034	0.798895	0.995085	0.666651	0.995115	0.997757	0.55555	0.999976

## Sheet: Fig.3f
Fig.3f
	Chr	Start	End	AGE gene identified	Gene in genome	Chromosome	Start	End
	1	0	274330532	ENSSSCG00000003388	ENSSSCG00000048769	1	1	3782
	2	0	151935994	ENSSSCG00000006063	ENSSSCG00000037372	1	9815	22152
	3	0	132848913	ENSSSCG00000008155	ENSSSCG00000027257	1	23782	40033
	4	0	130910915	ENSSSCG00000008474	ENSSSCG00000029697	1	96128	186749
	5	0	104526007	ENSSSCG00000008860	ENSSSCG00000049216	1	108537	114011
	6	0	170843587	ENSSSCG00000014575	ENSSSCG00000027726	1	199231	211344
	7	0	121844099	ENSSSCG00000014715	ENSSSCG00000041543	1	212545	217818
	8	0	138966237	ENSSSCG00000016451	ENSSSCG00000042404	1	218801	220508
	9	0	139512083	ENSSSCG00000016711	ENSSSCG00000041881	1	226842	239393
	10	0	69359453	ENSSSCG00000025629	ENSSSCG00000043002	1	290192	303670
	11	0	79169978	ENSSSCG00000025672	ENSSSCG00000050193	1	375494	381792
	12	0	61602749	ENSSSCG00000027608	ENSSSCG00000046031	1	394443	399500
	13	0	208334590	ENSSSCG00000028572	ENSSSCG00000042397	1	418505	422224
	14	0	141755446	ENSSSCG00000036350	ENSSSCG00000035944	1	470506	475345
	15	0	140412725	ENSSSCG00000036693	ENSSSCG00000047845	1	482720	485656
	16	0	79944280	ENSSSCG00000037598	ENSSSCG00000004010	1	512676	540898
	17	0	63494081	ENSSSCG00000039815	ENSSSCG00000004009	1	541028	551963
	18	0	55982971	ENSSSCG00000045498	ENSSSCG00000030155	1	555355	576713
				ENSSSCG00000048641	ENSSSCG00000038931	1	575718	578431
				ENSSSCG00000050786	ENSSSCG00000004008	1	578479	720106
				ENSSSCG00000051299	ENSSSCG00000045488	1	824090	830568
				ENSSSCG00000000062	ENSSSCG00000048735	1	824132	830566
				ENSSSCG00000000634	ENSSSCG00000049501	1	830860	845492
				ENSSSCG00000002012	ENSSSCG00000004012	1	855030	882473
				ENSSSCG00000002274	ENSSSCG00000035661	1	919553	924558
				ENSSSCG00000003557	ENSSSCG00000032192	1	1013707	1013802
				ENSSSCG00000006455	ENSSSCG00000044353	1	1140491	1143641
				ENSSSCG00000007085	ENSSSCG00000041157	1	1144970	1153385
				ENSSSCG00000008546	ENSSSCG00000050693	1	1162797	1165330
				ENSSSCG00000008548	ENSSSCG00000042085	1	1165670	1167799
				ENSSSCG00000008549	ENSSSCG00000045916	1	1186604	1188093
				ENSSSCG00000008591	ENSSSCG00000004013	1	1193163	1333092
				ENSSSCG00000008731	ENSSSCG00000043714	1	1370736	1376033
				ENSSSCG00000008830	ENSSSCG00000031703	1	1413856	1424023
				ENSSSCG00000009381	ENSSSCG00000044594	1	1432043	1432183
				ENSSSCG00000013147	ENSSSCG00000048580	1	1503059	1507485
				ENSSSCG00000013406	ENSSSCG00000004017	1	1509504	1521669
				ENSSSCG00000016318	ENSSSCG00000049642	1	1523547	1525668
				ENSSSCG00000016335	ENSSSCG00000004016	1	1527530	1537814
				ENSSSCG00000016688	ENSSSCG00000004018	1	1569655	1698776
				ENSSSCG00000017731	ENSSSCG00000038097	1	1665568	1665643
				ENSSSCG00000022250	ENSSSCG00000047676	1	1698906	1709787
				ENSSSCG00000023584	ENSSSCG00000047753	1	1699913	1706334
				ENSSSCG00000027665	ENSSSCG00000051018	1	1753351	1756928
				ENSSSCG00000028282	ENSSSCG00000049134	1	1758060	1771028
				ENSSSCG00000031129	ENSSSCG00000045280	1	1762364	1767873
				ENSSSCG00000031858	ENSSSCG00000043317	1	1816642	1835165
				ENSSSCG00000034251	ENSSSCG00000051690	1	1874583	1882754
				ENSSSCG00000035570	ENSSSCG00000027404	1	1930020	1958145
				ENSSSCG00000036789	ENSSSCG00000051474	1	1959660	1964559
				ENSSSCG00000041320	ENSSSCG00000022580	1	1974565	1976119
				ENSSSCG00000043543	ENSSSCG00000032403	1	1980555	1997233
				ENSSSCG00000044281	ENSSSCG00000037137	1	2004228	2006926
				ENSSSCG00000045223	ENSSSCG00000024562	1	2018608	2019821
				ENSSSCG00000045730	ENSSSCG00000034196	1	2074662	2074974
				ENSSSCG00000046038	ENSSSCG00000004023	1	2086925	2120778
				ENSSSCG00000047167	ENSSSCG00000043814	1	2120933	2128580
				ENSSSCG00000049086	ENSSSCG00000004024	1	2144304	2164768
				ENSSSCG00000051135	ENSSSCG00000048164	1	2166292	2176443
				ENSSSCG00000000837	ENSSSCG00000043922	1	2180428	2191857
				ENSSSCG00000006543	ENSSSCG00000004022	1	2203605	2522604
				ENSSSCG00000007003	ENSSSCG00000048885	1	2528204	2537310
				ENSSSCG00000007163	ENSSSCG00000032916	1	2541383	2552863
				ENSSSCG00000008153	ENSSSCG00000004020	1	2576729	2593511
				ENSSSCG00000008245	ENSSSCG00000051382	1	2599778	2602771
				ENSSSCG00000008769	ENSSSCG00000049363	1	2627904	2636689
				ENSSSCG00000015545	ENSSSCG00000050882	1	2662103	2687766
				ENSSSCG00000015969	ENSSSCG00000034946	1	2676999	2679627
				ENSSSCG00000017202	ENSSSCG00000036609	1	2717165	2724976
				ENSSSCG00000022568	ENSSSCG00000036448	1	2774647	2792411
				ENSSSCG00000022656	ENSSSCG00000046965	1	2814543	2817252
				ENSSSCG00000024161	ENSSSCG00000042499	1	2817796	2824358
				ENSSSCG00000025406	ENSSSCG00000049704	1	2827909	2870216
				ENSSSCG00000029464	ENSSSCG00000051209	1	2839628	2862337
				ENSSSCG00000031140	ENSSSCG00000034772	1	2893742	2893818
				ENSSSCG00000033013	ENSSSCG00000046075	1	2900754	2906885
				ENSSSCG00000034040	ENSSSCG00000048269	1	2935358	2938451
				ENSSSCG00000034261	ENSSSCG00000051306	1	2955914	2962633
				ENSSSCG00000034415	ENSSSCG00000048262	1	2970435	2984769
				ENSSSCG00000036115	ENSSSCG00000051202	1	2989960	2995860
				ENSSSCG00000036483	ENSSSCG00000044293	1	3028002	3030599
				ENSSSCG00000037369	ENSSSCG00000019654	1	3065680	3065779
				ENSSSCG00000038417	ENSSSCG00000004027	1	3120223	3392651
				ENSSSCG00000039535	ENSSSCG00000044274	1	3622845	3642194
				ENSSSCG00000041251	ENSSSCG00000049643	1	3756195	3763933
				ENSSSCG00000041685	ENSSSCG00000050396	1	4253143	4262861
				ENSSSCG00000043118	ENSSSCG00000046688	1	4320864	4324641
				ENSSSCG00000044502	ENSSSCG00000042992	1	4377441	4388222
				ENSSSCG00000046153	ENSSSCG00000004029	1	4735513	4883768
				ENSSSCG00000046558	ENSSSCG00000050646	1	4901512	4929253
				ENSSSCG00000046578	ENSSSCG00000048046	1	4939720	4947658
				ENSSSCG00000047129	ENSSSCG00000038153	1	4968225	5465066
				ENSSSCG00000047712	ENSSSCG00000047165	1	5348804	5354009
				ENSSSCG00000048319	ENSSSCG00000004032	1	5465511	6730881
				ENSSSCG00000049557	ENSSSCG00000038784	1	5529244	5529376
				ENSSSCG00000050232	ENSSSCG00000050842	1	5530532	5535717
				ENSSSCG00000050656	ENSSSCG00000048643	1	6110415	6113172
				ENSSSCG00000051334	ENSSSCG00000043384	1	6193099	6198842
				ENSSSCG00000000582	ENSSSCG00000045965	1	6345831	6350036
				ENSSSCG00000000645	ENSSSCG00000048582	1	6738100	6745159
				ENSSSCG00000000719	ENSSSCG00000004033	1	6772506	6883555
				ENSSSCG00000002429	ENSSSCG00000004037	1	6891255	7050374
				ENSSSCG00000002509	ENSSSCG00000004038	1	7061191	7110555
				ENSSSCG00000003547	ENSSSCG00000004039	1	7110072	7207402
				ENSSSCG00000004203	ENSSSCG00000018769	1	7230644	7230770
				ENSSSCG00000004646	ENSSSCG00000004040	1	7289831	7323146
				ENSSSCG00000006453	ENSSSCG00000004041	1	7340116	7365520
				ENSSSCG00000006462	ENSSSCG00000004044	1	7368103	7472548
				ENSSSCG00000006912	ENSSSCG00000004045	1	7526653	7528823
				ENSSSCG00000007713	ENSSSCG00000004046	1	7560241	7579254
				ENSSSCG00000007838	ENSSSCG00000004047	1	7581763	7590032
				ENSSSCG00000014257	ENSSSCG00000004048	1	7589521	7601795
				ENSSSCG00000014272	ENSSSCG00000018530	1	7593176	7593315
				ENSSSCG00000017801	ENSSSCG00000004049	1	7598735	7612811
				ENSSSCG00000020555	ENSSSCG00000018605	1	7599025	7599157
				ENSSSCG00000021542	ENSSSCG00000004050	1	7622544	7651961
				ENSSSCG00000021598	ENSSSCG00000040317	1	7651280	7691723
				ENSSSCG00000023247	ENSSSCG00000048737	1	7852739	7857230
				ENSSSCG00000023434	ENSSSCG00000043250	1	7881148	7884836
				ENSSSCG00000024022	ENSSSCG00000004052	1	8007001	8081817
				ENSSSCG00000025460	ENSSSCG00000045315	1	8143696	8166381
				ENSSSCG00000027266	ENSSSCG00000035342	1	8168887	8178575
				ENSSSCG00000027301	ENSSSCG00000047337	1	8170254	8192791
				ENSSSCG00000028117	ENSSSCG00000004053	1	8208084	8219630
				ENSSSCG00000028210	ENSSSCG00000004055	1	8243905	8265659
				ENSSSCG00000028373	ENSSSCG00000051477	1	8331477	8333054
				ENSSSCG00000031493	ENSSSCG00000046349	1	8348658	8355071
				ENSSSCG00000031531	ENSSSCG00000044993	1	8357112	8360010
				ENSSSCG00000032698	ENSSSCG00000045141	1	8399794	8403335
				ENSSSCG00000034990	ENSSSCG00000004058	1	8403453	8452750
				ENSSSCG00000035059	ENSSSCG00000004057	1	8453283	8546530
				ENSSSCG00000037098	ENSSSCG00000033107	1	8556059	8563679
				ENSSSCG00000038086	ENSSSCG00000024876	1	8563545	8635681
				ENSSSCG00000040662	ENSSSCG00000031776	1	8655544	8824497
				ENSSSCG00000041399	ENSSSCG00000047460	1	8669252	8675249
				ENSSSCG00000041588	ENSSSCG00000043930	1	8742510	8891584
				ENSSSCG00000042815	ENSSSCG00000024019	1	8917240	8934919
				ENSSSCG00000043289	ENSSSCG00000012314	1	8935091	9002770
				ENSSSCG00000043494	ENSSSCG00000012315	1	9014551	9109103
				ENSSSCG00000043782	ENSSSCG00000043711	1	9109389	9110593
				ENSSSCG00000044306	ENSSSCG00000030535	1	9130334	9239343
				ENSSSCG00000044923	ENSSSCG00000048243	1	9276279	9278703
				ENSSSCG00000045769	ENSSSCG00000046713	1	9283866	9291192
				ENSSSCG00000046031	ENSSSCG00000045936	1	9323123	9329581
				ENSSSCG00000046059	ENSSSCG00000035027	1	9350294	9619727
				ENSSSCG00000046313	ENSSSCG00000038527	1	9620679	9624173
				ENSSSCG00000046688	ENSSSCG00000050758	1	9658779	9665566
				ENSSSCG00000047254	ENSSSCG00000004063	1	9667291	9723347
				ENSSSCG00000049199	ENSSSCG00000050351	1	9746166	9749559
				ENSSSCG00000049264	ENSSSCG00000041747	1	9751058	9758788
				ENSSSCG00000049482	ENSSSCG00000004064	1	9791629	10227947
				ENSSSCG00000049725	ENSSSCG00000051789	1	10013205	10016356
				ENSSSCG00000049869	ENSSSCG00000041910	1	10270404	10276690
				ENSSSCG00000050550	ENSSSCG00000045120	1	10292625	10298030
				ENSSSCG00000050714	ENSSSCG00000045185	1	10483580	10483649
				ENSSSCG00000051674	ENSSSCG00000046982	1	10581835	10587157
				ENSSSCG00000000884	ENSSSCG00000050400	1	10700366	10700456
				ENSSSCG00000002476	ENSSSCG00000047964	1	10726362	10768018
				ENSSSCG00000003603	ENSSSCG00000051255	1	11004866	11008747
				ENSSSCG00000009011	ENSSSCG00000044169	1	11429862	11445927
				ENSSSCG00000009302	ENSSSCG00000004068	1	11446060	11500978
				ENSSSCG00000013442	ENSSSCG00000024361	1	11566249	11653881
				ENSSSCG00000013501	ENSSSCG00000004065	1	11648507	11799068
				ENSSSCG00000013667	ENSSSCG00000004070	1	11767640	12122348
				ENSSSCG00000015379	ENSSSCG00000044991	1	12182683	12186093
				ENSSSCG00000015960	ENSSSCG00000004071	1	12297673	12395738
				ENSSSCG00000017063	ENSSSCG00000043123	1	12397660	12404024
				ENSSSCG00000021041	ENSSSCG00000049297	1	12482050	12485211
				ENSSSCG00000021956	ENSSSCG00000046319	1	12527871	12602656
				ENSSSCG00000027013	ENSSSCG00000004074	1	12528672	12702443
				ENSSSCG00000031088	ENSSSCG00000041027	1	13010756	13029219
				ENSSSCG00000035617	ENSSSCG00000050641	1	13178845	13181892
				ENSSSCG00000036727	ENSSSCG00000004075	1	13340354	13442058
				ENSSSCG00000038662	ENSSSCG00000004076	1	13446490	13458288
				ENSSSCG00000039561	ENSSSCG00000004077	1	13467501	13505936
				ENSSSCG00000039569	ENSSSCG00000004078	1	13611311	13620269
				ENSSSCG00000040883	ENSSSCG00000031536	1	13649498	13688676
				ENSSSCG00000042225	ENSSSCG00000004081	1	13715171	13916889
				ENSSSCG00000042722	ENSSSCG00000049158	1	13972615	14024472
				ENSSSCG00000043588	ENSSSCG00000004082	1	14028858	14201706
				ENSSSCG00000044574	ENSSSCG00000031744	1	14070069	14091908
				ENSSSCG00000046574	ENSSSCG00000025777	1	14217036	14493363
				ENSSSCG00000002486	ENSSSCG00000046251	1	14361305	14364980
				ENSSSCG00000003756	ENSSSCG00000004087	1	14507602	14751051
				ENSSSCG00000005376	ENSSSCG00000004088	1	14772575	14795318
				ENSSSCG00000010947	ENSSSCG00000004089	1	14795691	14855069
				ENSSSCG00000015390	ENSSSCG00000050987	1	14855137	14865107
				ENSSSCG00000015711	ENSSSCG00000042025	1	14855962	14857979
				ENSSSCG00000015716	ENSSSCG00000048821	1	14858927	14861625
				ENSSSCG00000016746	ENSSSCG00000004090	1	14866252	14894948
				ENSSSCG00000022163	ENSSSCG00000031733	1	14908115	15017001
				ENSSSCG00000023127	ENSSSCG00000004092	1	15140898	15329966
				ENSSSCG00000023305	ENSSSCG00000032778	1	15341637	15587591
				ENSSSCG00000023894	ENSSSCG00000026396	1	15357031	15357214
				ENSSSCG00000030709	ENSSSCG00000046136	1	15455384	15458120
				ENSSSCG00000040607	ENSSSCG00000051560	1	15677107	15690835
				ENSSSCG00000041395	ENSSSCG00000044264	1	15691343	15696330
				ENSSSCG00000042003	ENSSSCG00000046985	1	15715274	15721823
				ENSSSCG00000042523	ENSSSCG00000040966	1	15730101	15731372
				ENSSSCG00000043990	ENSSSCG00000004093	1	15756550	15779164
				ENSSSCG00000044113	ENSSSCG00000004094	1	15865220	15949956
				ENSSSCG00000045626	ENSSSCG00000035574	1	16007524	16014104
				ENSSSCG00000047440	ENSSSCG00000032525	1	16022384	16030762
				ENSSSCG00000047515	ENSSSCG00000033578	1	16043121	16050266
				ENSSSCG00000048603	ENSSSCG00000004096	1	16057207	16059722
				ENSSSCG00000049444	ENSSSCG00000041378	1	16093513	16100494
				ENSSSCG00000050056	ENSSSCG00000026042	1	16112815	16119674
				ENSSSCG00000050889	ENSSSCG00000004101	1	16139496	16198969
				ENSSSCG00000051024	ENSSSCG00000004103	1	16198223	16249531
				ENSSSCG00000051613	ENSSSCG00000004105	1	16249546	16267624
				ENSSSCG00000001636	ENSSSCG00000031644	1	16273665	16275360
				ENSSSCG00000006286	ENSSSCG00000004106	1	16274970	16320619
				ENSSSCG00000007585	ENSSSCG00000004104	1	16321355	16360798
				ENSSSCG00000007858	ENSSSCG00000030067	1	16360370	16381864
				ENSSSCG00000008842	ENSSSCG00000028867	1	16400985	16446852
				ENSSSCG00000009150	ENSSSCG00000004109	1	16465252	16498971
				ENSSSCG00000009572	ENSSSCG00000004110	1	16533284	16611884
				ENSSSCG00000011171	ENSSSCG00000028974	1	16840530	17138393
				ENSSSCG00000011217	ENSSSCG00000048048	1	16904203	16910646
				ENSSSCG00000015998	ENSSSCG00000042082	1	17142396	17145261
				ENSSSCG00000016258	ENSSSCG00000033175	1	17306372	17662825
				ENSSSCG00000018007	ENSSSCG00000048882	1	17697552	17700514
				ENSSSCG00000024621	ENSSSCG00000043818	1	17701886	17705277
				ENSSSCG00000030518	ENSSSCG00000044949	1	17774145	17777771
				ENSSSCG00000031104	ENSSSCG00000046600	1	17780626	17784348
				ENSSSCG00000031378	ENSSSCG00000047761	1	17786530	17789408
				ENSSSCG00000034137	ENSSSCG00000049293	1	17875419	17878916
				ENSSSCG00000034735	ENSSSCG00000046147	1	17953988	17959308
				ENSSSCG00000037521	ENSSSCG00000042893	1	18016909	18019864
				ENSSSCG00000037635	ENSSSCG00000041768	1	18073805	18076799
				ENSSSCG00000038600	ENSSSCG00000050246	1	18096345	18100686
				ENSSSCG00000039276	ENSSSCG00000042691	1	18099186	18104005
				ENSSSCG00000041665	ENSSSCG00000051113	1	18130145	18133182
				ENSSSCG00000043219	ENSSSCG00000045381	1	18227005	18230237
				ENSSSCG00000044206	ENSSSCG00000048240	1	18231468	18290022
				ENSSSCG00000045008	ENSSSCG00000046455	1	18295516	18329607
				ENSSSCG00000045328	ENSSSCG00000004113	1	18345363	18513252
				ENSSSCG00000047476	ENSSSCG00000047452	1	18587679	18589112
				ENSSSCG00000051020	ENSSSCG00000047924	1	18625055	18628664
				ENSSSCG00000051285	ENSSSCG00000041638	1	18640927	18644920
				ENSSSCG00000001484	ENSSSCG00000044212	1	18679119	18682161
				ENSSSCG00000003780	ENSSSCG00000043354	1	18691000	18765323
				ENSSSCG00000004052	ENSSSCG00000051595	1	18774274	18780855
				ENSSSCG00000008619	ENSSSCG00000004114	1	18870875	19097892
				ENSSSCG00000009089	ENSSSCG00000004119	1	19173791	19572769
				ENSSSCG00000013842	ENSSSCG00000043624	1	19438971	19444520
				ENSSSCG00000014569	ENSSSCG00000004120	1	19612823	19695272
				ENSSSCG00000015618	ENSSSCG00000047176	1	19716344	19755464
				ENSSSCG00000017294	ENSSSCG00000048523	1	19734992	19737496
				ENSSSCG00000017926	ENSSSCG00000004121	1	19755720	20024398
				ENSSSCG00000024428	ENSSSCG00000051757	1	20357525	20506677
				ENSSSCG00000031336	ENSSSCG00000004123	1	20511240	21048787
				ENSSSCG00000031608	ENSSSCG00000048547	1	21096400	21116457
				ENSSSCG00000033750	ENSSSCG00000004125	1	21127559	21159691
				ENSSSCG00000033808	ENSSSCG00000046537	1	21231295	21237425
				ENSSSCG00000034756	ENSSSCG00000035578	1	21231310	21235670
				ENSSSCG00000035224	ENSSSCG00000049141	1	21289299	21295260
				ENSSSCG00000036748	ENSSSCG00000004127	1	21304042	21370614
				ENSSSCG00000037030	ENSSSCG00000004128	1	21372991	21413772
				ENSSSCG00000040009	ENSSSCG00000040918	1	21406937	21430196
				ENSSSCG00000042173	ENSSSCG00000039614	1	21422100	21426638
				ENSSSCG00000042319	ENSSSCG00000004132	1	21441492	21723790
				ENSSSCG00000042452	ENSSSCG00000046507	1	21532330	21534493
				ENSSSCG00000049701	ENSSSCG00000020208	1	21706554	21706659
				ENSSSCG00000051423	ENSSSCG00000004133	1	21742494	21762901
				ENSSSCG00000003949	ENSSSCG00000004134	1	21750289	21802182
				ENSSSCG00000005593	ENSSSCG00000039598	1	21801560	21827316
				ENSSSCG00000007185	ENSSSCG00000048780	1	21834898	21903494
				ENSSSCG00000009217	ENSSSCG00000004136	1	21913239	22165083
				ENSSSCG00000010816	ENSSSCG00000047221	1	22085693	22085798
				ENSSSCG00000013722	ENSSSCG00000050677	1	22118446	22121016
				ENSSSCG00000027745	ENSSSCG00000043315	1	22213997	22239870
				ENSSSCG00000028671	ENSSSCG00000004138	1	22241840	22436089
				ENSSSCG00000032019	ENSSSCG00000044542	1	22330795	22339452
				ENSSSCG00000033001	ENSSSCG00000004139	1	22662020	22801864
				ENSSSCG00000033726	ENSSSCG00000004140	1	22859390	22923839
				ENSSSCG00000033740	ENSSSCG00000048057	1	22912685	22920215
				ENSSSCG00000035372	ENSSSCG00000034307	1	22933885	22935121
				ENSSSCG00000036119	ENSSSCG00000036250	1	22972287	22988179
				ENSSSCG00000039767	ENSSSCG00000046585	1	23004083	23006433
				ENSSSCG00000043271	ENSSSCG00000049679	1	23373540	23380093
				ENSSSCG00000045488	ENSSSCG00000043068	1	24052091	24054400
				ENSSSCG00000046640	ENSSSCG00000043584	1	24130799	24135450
				ENSSSCG00000046705	ENSSSCG00000042331	1	24301150	24635807
				ENSSSCG00000006011	ENSSSCG00000047685	1	24317706	24323037
				ENSSSCG00000006465	ENSSSCG00000049389	1	24385153	24389117
				ENSSSCG00000006665	ENSSSCG00000041447	1	24449189	24455026
				ENSSSCG00000014443	ENSSSCG00000036890	1	24997898	24998004
				ENSSSCG00000022506	ENSSSCG00000047209	1	25130421	25134057
				ENSSSCG00000023031	ENSSSCG00000004142	1	25155664	25160279
				ENSSSCG00000023501	ENSSSCG00000004143	1	25228615	25285305
				ENSSSCG00000024314	ENSSSCG00000004144	1	25310170	25364247
				ENSSSCG00000029158	ENSSSCG00000050336	1	25381531	25392255
				ENSSSCG00000031614	ENSSSCG00000004145	1	25432706	25447594
				ENSSSCG00000032274	ENSSSCG00000004146	1	25481342	25565278
				ENSSSCG00000036135	ENSSSCG00000004147	1	25566954	25644297
				ENSSSCG00000037684	ENSSSCG00000004148	1	25647000	25663275
				ENSSSCG00000037950	ENSSSCG00000042590	1	25695858	25700915
				ENSSSCG00000041223	ENSSSCG00000004149	1	25736370	25988645
				ENSSSCG00000046360	ENSSSCG00000020384	1	25991388	25991508
				ENSSSCG00000046684	ENSSSCG00000004150	1	26001398	26011454
				ENSSSCG00000047210	ENSSSCG00000048346	1	26029987	26033867
				ENSSSCG00000047292	ENSSSCG00000037315	1	26037662	26037765
				ENSSSCG00000048099	ENSSSCG00000004151	1	26043665	26044123
				ENSSSCG00000048614	ENSSSCG00000022968	1	26076294	26255421
				ENSSSCG00000048712	ENSSSCG00000046952	1	26091113	26095557
				ENSSSCG00000050205	ENSSSCG00000045653	1	26186069	26188749
				ENSSSCG00000050353	ENSSSCG00000042538	1	26242724	26243975
				ENSSSCG00000004093	ENSSSCG00000038420	1	26301252	26317869
				ENSSSCG00000004911	ENSSSCG00000004154	1	26473938	26489822
				ENSSSCG00000007807	ENSSSCG00000041354	1	26509837	26529193
				ENSSSCG00000015973	ENSSSCG00000045966	1	26523348	26525804
				ENSSSCG00000017988	ENSSSCG00000043500	1	26622504	26671639
				ENSSSCG00000018042	ENSSSCG00000046825	1	26624916	26632376
				ENSSSCG00000034639	ENSSSCG00000004155	1	26800671	26801489
				ENSSSCG00000035162	ENSSSCG00000004156	1	27037165	27061093
				ENSSSCG00000038076	ENSSSCG00000050929	1	27039708	27043396
				ENSSSCG00000040282	ENSSSCG00000004158	1	27073912	27090235
				ENSSSCG00000041276	ENSSSCG00000004157	1	27137558	27172776
				ENSSSCG00000043501	ENSSSCG00000004159	1	27246752	27250254
				ENSSSCG00000048430	ENSSSCG00000004160	1	27257008	27346515
				ENSSSCG00000048505	ENSSSCG00000020379	1	27335794	27335889
				ENSSSCG00000005975	ENSSSCG00000050757	1	27346610	27377708
				ENSSSCG00000006935	ENSSSCG00000026041	1	27380142	27600495
				ENSSSCG00000008070	ENSSSCG00000046709	1	27392386	27395182
				ENSSSCG00000011555	ENSSSCG00000039049	1	27606036	27782747
				ENSSSCG00000014897	ENSSSCG00000046259	1	27859934	27871884
				ENSSSCG00000017717	ENSSSCG00000004163	1	27872184	27919899
				ENSSSCG00000017884	ENSSSCG00000004164	1	27908824	28015101
				ENSSSCG00000024725	ENSSSCG00000004165	1	27958270	28302412
				ENSSSCG00000026818	ENSSSCG00000020601	1	28261538	28261666
				ENSSSCG00000028542	ENSSSCG00000050113	1	28338396	28345109
				ENSSSCG00000034339	ENSSSCG00000004166	1	28566266	28760468
				ENSSSCG00000036207	ENSSSCG00000044836	1	28740605	28744731
				ENSSSCG00000036810	ENSSSCG00000004167	1	28819503	28857000
				ENSSSCG00000036941	ENSSSCG00000041469	1	28902294	28907778
				ENSSSCG00000038635	ENSSSCG00000004169	1	28968827	29052429
				ENSSSCG00000039331	ENSSSCG00000042887	1	29052920	29057896
				ENSSSCG00000041032	ENSSSCG00000028115	1	29060710	29083166
				ENSSSCG00000042062	ENSSSCG00000004170	1	29104586	29109020
				ENSSSCG00000043001	ENSSSCG00000047392	1	29109082	29118513
				ENSSSCG00000044227	ENSSSCG00000048900	1	29157994	29164607
				ENSSSCG00000044272	ENSSSCG00000049766	1	29186768	29330307
				ENSSSCG00000050235	ENSSSCG00000019571	1	29364499	29364604
				ENSSSCG00000051238	ENSSSCG00000049873	1	29366401	29369595
				ENSSSCG00000051689	ENSSSCG00000045292	1	29374416	29377811
				ENSSSCG00000000577	ENSSSCG00000051035	1	29415518	29419241
				ENSSSCG00000003417	ENSSSCG00000051001	1	29488065	29493472
				ENSSSCG00000010746	ENSSSCG00000044647	1	29594172	29599555
				ENSSSCG00000011128	ENSSSCG00000021443	1	29625781	29753607
				ENSSSCG00000013530	ENSSSCG00000004172	1	29836056	29901995
				ENSSSCG00000013732	ENSSSCG00000022387	1	29899957	29936718
				ENSSSCG00000014117	ENSSSCG00000051738	1	29909161	29913040
				ENSSSCG00000014422	ENSSSCG00000033258	1	29973380	29978255
				ENSSSCG00000015982	ENSSSCG00000046186	1	30026050	30031236
				ENSSSCG00000016270	ENSSSCG00000047444	1	30057784	30059967
				ENSSSCG00000016611	ENSSSCG00000034139	1	30261909	30575559
				ENSSSCG00000021971	ENSSSCG00000044729	1	30631026	30645089
				ENSSSCG00000022345	ENSSSCG00000045624	1	30776427	30802130
				ENSSSCG00000023279	ENSSSCG00000043813	1	30851933	30857951
				ENSSSCG00000026526	ENSSSCG00000048321	1	30867016	30868338
				ENSSSCG00000029339	ENSSSCG00000004177	1	30920808	30923658
				ENSSSCG00000031704	ENSSSCG00000018972	1	30921004	30921132
				ENSSSCG00000032525	ENSSSCG00000018450	1	30921482	30921558
				ENSSSCG00000032653	ENSSSCG00000018352	1	30922571	30922643
				ENSSSCG00000036050	ENSSSCG00000004178	1	30923765	30955774
				ENSSSCG00000037697	ENSSSCG00000004179	1	30961564	30970544
				ENSSSCG00000044584	ENSSSCG00000004180	1	30981599	30993257
				ENSSSCG00000050959	ENSSSCG00000004181	1	31000254	31059345
				ENSSSCG00000001005	ENSSSCG00000019778	1	31012064	31012167
				ENSSSCG00000004492	ENSSSCG00000035807	1	31048535	31049551
				ENSSSCG00000006612	ENSSSCG00000004183	1	31073654	31074574
				ENSSSCG00000006899	ENSSSCG00000037870	1	31083314	31084548
				ENSSSCG00000008599	ENSSSCG00000004184	1	31095335	31097120
				ENSSSCG00000010204	ENSSSCG00000004185	1	31104142	31105153
				ENSSSCG00000011610	ENSSSCG00000037590	1	31115043	31116563
				ENSSSCG00000013092	ENSSSCG00000040065	1	31124103	31125693
				ENSSSCG00000015037	ENSSSCG00000004187	1	31132918	31141482
				ENSSSCG00000016719	ENSSSCG00000004186	1	31149789	31150817
				ENSSSCG00000018032	ENSSSCG00000004189	1	31161383	31162492
				ENSSSCG00000026392	ENSSSCG00000004190	1	31184947	31243071
				ENSSSCG00000026780	ENSSSCG00000018825	1	31274987	31275155
				ENSSSCG00000031380	ENSSSCG00000004191	1	31282506	31369408
				ENSSSCG00000031700	ENSSSCG00000004192	1	31673798	31677696
				ENSSSCG00000031988	ENSSSCG00000004193	1	31722721	31796595
				ENSSSCG00000034119	ENSSSCG00000025992	1	31859951	31959879
				ENSSSCG00000036451	ENSSSCG00000004196	1	31959934	32001584
				ENSSSCG00000039148	ENSSSCG00000004195	1	32006038	32028986
				ENSSSCG00000040579	ENSSSCG00000043973	1	32037232	32051376
				ENSSSCG00000042630	ENSSSCG00000048750	1	32206308	32210575
				ENSSSCG00000043737	ENSSSCG00000036790	1	32221065	32362001
				ENSSSCG00000046461	ENSSSCG00000004199	1	32418217	32630643
				ENSSSCG00000048033	ENSSSCG00000033538	1	32635744	32645093
				ENSSSCG00000048235	ENSSSCG00000004201	1	32961754	33033019
					ENSSSCG00000004202	1	33146531	33195550
					ENSSSCG00000004203	1	33198301	33319367
					ENSSSCG00000004204	1	33470397	33490405
					ENSSSCG00000004205	1	33527734	33717977
					ENSSSCG00000004207	1	33766865	34359698
					ENSSSCG00000033894	1	33867639	34359698
					ENSSSCG00000042942	1	34073644	34078259
					ENSSSCG00000045783	1	34347583	34350452
					ENSSSCG00000049301	1	34375834	34376560
					ENSSSCG00000048279	1	34440957	34442204
					ENSSSCG00000004209	1	34693367	35258701
					ENSSSCG00000047303	1	35240411	35244054
					ENSSSCG00000039900	1	35293871	35296007
					ENSSSCG00000024392	1	35333454	35519870
					ENSSSCG00000004212	1	35600113	35621170
					ENSSSCG00000004213	1	35632215	35647314
					ENSSSCG00000033889	1	35685928	35686034
					ENSSSCG00000038602	1	35694269	35775069
					ENSSSCG00000004215	1	35697065	35774488
					ENSSSCG00000004216	1	35852934	35909956
					ENSSSCG00000004217	1	35909575	35926968
					ENSSSCG00000004218	1	35984949	36067079
					ENSSSCG00000042355	1	36282068	36287753
					ENSSSCG00000042137	1	36339658	36388842
					ENSSSCG00000045632	1	36417053	36695954
					ENSSSCG00000004220	1	36930957	37002056
					ENSSSCG00000004221	1	37008475	37023930
					ENSSSCG00000004222	1	37043803	37194480
					ENSSSCG00000050451	1	37200164	37203545
					ENSSSCG00000004223	1	37219883	37231385
					ENSSSCG00000050365	1	37603638	37610257
					ENSSSCG00000004224	1	37640656	37662840
					ENSSSCG00000004225	1	37666748	37761760
					ENSSSCG00000021149	1	37788472	37912122
					ENSSSCG00000048747	1	37912666	37914589
					ENSSSCG00000051186	1	37916383	37918877
					ENSSSCG00000036607	1	38014254	39039841
					ENSSSCG00000027613	1	39180879	39567240
					ENSSSCG00000033289	1	39224796	39224902
					ENSSSCG00000046850	1	39672474	39675511
					ENSSSCG00000004232	1	39682688	39752487
					ENSSSCG00000004233	1	39848641	39868731
					ENSSSCG00000004234	1	39871145	39876387
					ENSSSCG00000004236	1	39913760	40022715
					ENSSSCG00000004237	1	40099339	40141540
					ENSSSCG00000004238	1	40147164	40180297
					ENSSSCG00000046149	1	40473051	40532174
					ENSSSCG00000046311	1	40590137	40600773
					ENSSSCG00000048922	1	40625377	40640292
					ENSSSCG00000043582	1	40662414	40697828
					ENSSSCG00000028308	1	40854764	40856799
					ENSSSCG00000050086	1	40902439	40906463
					ENSSSCG00000047837	1	40944101	40950785
					ENSSSCG00000046028	1	40945685	40950785
					ENSSSCG00000004241	1	40988515	41002137
					ENSSSCG00000045816	1	41037221	41057763
					ENSSSCG00000004242	1	41057838	41265375
					ENSSSCG00000046176	1	41357959	41362032
					ENSSSCG00000043510	1	41383273	41385252
					ENSSSCG00000050869	1	41800473	41803274
					ENSSSCG00000041950	1	41899366	41900630
					ENSSSCG00000050192	1	42289005	42366573
					ENSSSCG00000044184	1	42401120	42424501
					ENSSSCG00000004243	1	42544248	42545383
					ENSSSCG00000004244	1	42729112	42896283
					ENSSSCG00000044089	1	42809305	42813972
					ENSSSCG00000046375	1	42924971	42931226
					ENSSSCG00000004245	1	43003764	43113636
					ENSSSCG00000004246	1	43171928	43198337
					ENSSSCG00000004247	1	43200414	43214913
					ENSSSCG00000050966	1	43233793	43421008
					ENSSSCG00000004249	1	43392645	43563695
					ENSSSCG00000044405	1	43416587	43421001
					ENSSSCG00000043532	1	43565036	43583553
					ENSSSCG00000020423	1	43628677	43628800
					ENSSSCG00000004250	1	43653456	43837393
					ENSSSCG00000042072	1	43935921	43937150
					ENSSSCG00000045405	1	44147980	44154816
					ENSSSCG00000020885	1	44156778	44186194
					ENSSSCG00000004252	1	44204802	44229539
					ENSSSCG00000004253	1	44239383	44287198
					ENSSSCG00000004254	1	44276675	44374143
					ENSSSCG00000026978	1	44409931	44534874
					ENSSSCG00000045461	1	44505565	44547070
					ENSSSCG00000004255	1	44549410	44557797
					ENSSSCG00000048099	1	44557945	44761446
					ENSSSCG00000041223	1	44630176	44632835
					ENSSSCG00000046360	1	44644355	44646954
					ENSSSCG00000039333	1	44765450	44823516
					ENSSSCG00000019126	1	44836936	44837050
					ENSSSCG00000036207	1	44853937	44878393
					ENSSSCG00000038522	1	44889589	44897580
					ENSSSCG00000004261	1	44899219	44899545
					ENSSSCG00000004262	1	44900494	44940551
					ENSSSCG00000004263	1	44939951	44997337
					ENSSSCG00000023834	1	44963879	44985205
					ENSSSCG00000032533	1	45011228	45026102
					ENSSSCG00000049964	1	45047149	45053360
					ENSSSCG00000046094	1	45063300	45084110
					ENSSSCG00000043689	1	45116662	45121670
					ENSSSCG00000051636	1	45143175	45153985
					ENSSSCG00000025941	1	45170468	45181741
					ENSSSCG00000035259	1	45219440	45296400
					ENSSSCG00000047872	1	45244294	45251073
					ENSSSCG00000049526	1	46070668	46075983
					ENSSSCG00000004269	1	46531710	46649986
					ENSSSCG00000050391	1	46705103	46717416
					ENSSSCG00000020480	1	47233226	47233330
					ENSSSCG00000043187	1	47314290	47314401
					ENSSSCG00000050497	1	48015404	48020566
					ENSSSCG00000047735	1	48714396	48885806
					ENSSSCG00000046711	1	48755552	48759132
					ENSSSCG00000033409	1	48788853	48788959
					ENSSSCG00000048270	1	48870497	48872159
					ENSSSCG00000004270	1	48889295	49619770
					ENSSSCG00000038704	1	49086341	49086447
					ENSSSCG00000046970	1	49165296	49167563
					ENSSSCG00000004272	1	49868604	49977965
					ENSSSCG00000050146	1	49909458	49914260
					ENSSSCG00000050006	1	49999074	50012728
					ENSSSCG00000044472	1	50045065	50399969
					ENSSSCG00000004274	1	50403358	50498332
					ENSSSCG00000004275	1	50579706	50716358
					ENSSSCG00000046534	1	50623187	50625250
					ENSSSCG00000004276	1	50721676	50942991
					ENSSSCG00000047243	1	50751899	50753945
					ENSSSCG00000026246	1	50938250	51041584
					ENSSSCG00000043181	1	51020869	51021963
					ENSSSCG00000044120	1	51103664	51108627
					ENSSSCG00000043325	1	51275841	51276888
					ENSSSCG00000004279	1	51313003	51332328
					ENSSSCG00000042201	1	51337708	51344280
					ENSSSCG00000048869	1	51343436	51346875
					ENSSSCG00000047571	1	51357541	51365246
					ENSSSCG00000019520	1	51383782	51383861
					ENSSSCG00000042663	1	51398720	51405906
					ENSSSCG00000019941	1	51412827	51412933
					ENSSSCG00000020544	1	51448674	51448808
					ENSSSCG00000046159	1	51712421	51714887
					ENSSSCG00000004280	1	51785495	52244934
					ENSSSCG00000018440	1	51828437	51828524
					ENSSSCG00000034571	1	51941782	51941888
					ENSSSCG00000004281	1	52435434	52939824
					ENSSSCG00000046325	1	52725754	52731611
					ENSSSCG00000049177	1	52944276	52950813
					ENSSSCG00000050380	1	52964934	52966456
					ENSSSCG00000004283	1	52986463	52987594
					ENSSSCG00000004284	1	52995866	53007687
					ENSSSCG00000004285	1	53006685	53007885
					ENSSSCG00000004287	1	53021033	53038996
					ENSSSCG00000022994	1	53091419	53191212
					ENSSSCG00000026943	1	53256006	53318107
					ENSSSCG00000044858	1	53275692	53279510
					ENSSSCG00000004289	1	53332433	53442399
					ENSSSCG00000004290	1	53837454	53867475
					ENSSSCG00000031194	1	53866570	53866954
					ENSSSCG00000044217	1	53913972	53919254
					ENSSSCG00000041858	1	53945692	53985482
					ENSSSCG00000041113	1	53958105	53962020
					ENSSSCG00000049869	1	54002968	54029537
					ENSSSCG00000035731	1	54082615	54088813
					ENSSSCG00000044215	1	54117739	54120119
					ENSSSCG00000004291	1	54400810	54448742
					ENSSSCG00000004293	1	54460640	54547216
					ENSSSCG00000004294	1	54563113	54598407
					ENSSSCG00000044841	1	54629462	54633653
					ENSSSCG00000019135	1	54632246	54632315
					ENSSSCG00000037982	1	54632524	54632597
					ENSSSCG00000046117	1	54633891	54639133
					ENSSSCG00000043097	1	54859629	54861032
					ENSSSCG00000051082	1	54985642	54988780
					ENSSSCG00000041259	1	55054785	55174150
					ENSSSCG00000019921	1	55174072	55174197
					ENSSSCG00000043035	1	55265751	55269652
					ENSSSCG00000035251	1	55408112	55497599
					ENSSSCG00000020277	1	55517955	55518056
					ENSSSCG00000025434	1	55551320	55568991
					ENSSSCG00000035281	1	55618544	55711674
					ENSSSCG00000042121	1	55636990	55645793
					ENSSSCG00000033562	1	55730903	55731691
					ENSSSCG00000045140	1	55732973	55737312
					ENSSSCG00000004300	1	55753908	55766869
					ENSSSCG00000004301	1	55765774	55791891
					ENSSSCG00000004304	1	55788530	55895769
					ENSSSCG00000004302	1	55821542	55854018
					ENSSSCG00000004303	1	55893480	55982068
					ENSSSCG00000004306	1	55954159	56042895
					ENSSSCG00000004307	1	56043345	56070164
					ENSSSCG00000044113	1	56092155	56119311
					ENSSSCG00000047558	1	56145803	56162313
					ENSSSCG00000051577	1	56184736	56187455
					ENSSSCG00000038663	1	56184754	56274865
					ENSSSCG00000042883	1	56344536	56376599
					ENSSSCG00000004308	1	56378291	56395493
					ENSSSCG00000004309	1	56466027	56492602
					ENSSSCG00000050040	1	56466751	56467230
					ENSSSCG00000019769	1	56558443	56558598
					ENSSSCG00000029003	1	56689068	56689709
					ENSSSCG00000049666	1	56726479	56728434
					ENSSSCG00000004311	1	56852863	57061972
					ENSSSCG00000050794	1	57073396	57105436
					ENSSSCG00000039953	1	57128305	57137085
					ENSSSCG00000046419	1	57134709	57141675
					ENSSSCG00000032781	1	57148582	57165689
					ENSSSCG00000004314	1	57188535	57219233
					ENSSSCG00000024249	1	57222558	57332720
					ENSSSCG00000004317	1	57337079	57364390
					ENSSSCG00000041303	1	57368321	57371623
					ENSSSCG00000004318	1	57374051	57424061
					ENSSSCG00000035035	1	57407749	57407855
					ENSSSCG00000004322	1	57438000	57645958
					ENSSSCG00000050825	1	57466821	57469768
					ENSSSCG00000004324	1	57649125	57654841
					ENSSSCG00000004328	1	57660224	57826368
					ENSSSCG00000004331	1	57834116	57864844
					ENSSSCG00000004330	1	57879740	57892734
					ENSSSCG00000004332	1	57899789	58204839
					ENSSSCG00000044269	1	58218646	58224643
					ENSSSCG00000048267	1	58317795	58320579
					ENSSSCG00000004334	1	58481956	58548057
					ENSSSCG00000043380	1	58706567	58711562
					ENSSSCG00000040939	1	58775198	58779825
					ENSSSCG00000048181	1	59008760	59039119
					ENSSSCG00000042748	1	60357003	60357108
					ENSSSCG00000004336	1	60771571	60944038
					ENSSSCG00000041606	1	61016697	61021680
					ENSSSCG00000046609	1	61025419	61053145
					ENSSSCG00000041435	1	61224617	61227882
					ENSSSCG00000050706	1	61610836	61616340
					ENSSSCG00000044734	1	62470909	62473032
					ENSSSCG00000020518	1	62722215	62722312
					ENSSSCG00000035648	1	62887881	62945583
					ENSSSCG00000049406	1	63306362	63312418
					ENSSSCG00000047501	1	63387627	63390836
					ENSSSCG00000042849	1	63600942	63638463
					ENSSSCG00000004339	1	63638592	63700481
					ENSSSCG00000004340	1	63705936	63754067
					ENSSSCG00000044999	1	63867077	63874222
					ENSSSCG00000035240	1	63911309	63973895
					ENSSSCG00000004342	1	64034406	64044800
					ENSSSCG00000027002	1	64078669	64307179
					ENSSSCG00000004344	1	64303604	64459933
					ENSSSCG00000042509	1	64787766	64793438
					ENSSSCG00000045454	1	64803186	64805978
					ENSSSCG00000045926	1	64816322	64818719
					ENSSSCG00000045168	1	64825900	64827939
					ENSSSCG00000048135	1	64935230	64937544
					ENSSSCG00000034317	1	64943610	64943716
					ENSSSCG00000019812	1	65162859	65162949
					ENSSSCG00000042619	1	65171262	65185540
					ENSSSCG00000051730	1	65231832	65235426
					ENSSSCG00000047707	1	65274829	65276601
					ENSSSCG00000044402	1	65324383	65327097
					ENSSSCG00000047909	1	65389496	65394165
					ENSSSCG00000049009	1	65433363	65439091
					ENSSSCG00000018969	1	65460753	65460860
					ENSSSCG00000044799	1	65556847	65560269
					ENSSSCG00000046887	1	65586975	65591073
					ENSSSCG00000047992	1	65738594	65790612
					ENSSSCG00000043225	1	65824746	65833382
					ENSSSCG00000041445	1	65825775	65828330
					ENSSSCG00000049318	1	65834183	65836238
					ENSSSCG00000004347	1	65872119	65935703
					ENSSSCG00000004349	1	66232163	66346572
					ENSSSCG00000037594	1	66321459	66381451
					ENSSSCG00000050732	1	66381413	66382252
					ENSSSCG00000004351	1	66387603	66454741
					ENSSSCG00000038757	1	66459987	66467856
					ENSSSCG00000004353	1	66471781	66499188
					ENSSSCG00000046110	1	66520519	66525575
					ENSSSCG00000004354	1	66539061	66546409
					ENSSSCG00000004355	1	66579143	66579910
					ENSSSCG00000031854	1	66642754	66643547
					ENSSSCG00000050274	1	66673443	66674538
					ENSSSCG00000004356	1	66837595	66856947
					ENSSSCG00000032685	1	66896959	66971110
					ENSSSCG00000047773	1	67009301	67016246
					ENSSSCG00000031404	1	67040173	67110910
					ENSSSCG00000004357	1	67214337	67294397
					ENSSSCG00000004358	1	67331941	67657085
					ENSSSCG00000049859	1	67657127	67880039
					ENSSSCG00000004361	1	68057737	68679278
					ENSSSCG00000046266	1	69811397	69813260
					ENSSSCG00000047827	1	69900749	69907504
					ENSSSCG00000041890	1	70541456	70542210
					ENSSSCG00000004364	1	70993341	71105012
					ENSSSCG00000037612	1	71166786	71296861
					ENSSSCG00000004366	1	71314274	71360176
					ENSSSCG00000004367	1	71380768	71400192
					ENSSSCG00000045756	1	71456042	71457405
					ENSSSCG00000004368	1	71495194	71701093
					ENSSSCG00000041711	1	71749258	71752111
					ENSSSCG00000046015	1	71767196	71770242
					ENSSSCG00000038975	1	71835921	71845100
					ENSSSCG00000042384	1	71973436	71979130
					ENSSSCG00000045922	1	72008396	72027314
					ENSSSCG00000034393	1	72064301	72199304
					ENSSSCG00000049688	1	72190799	72191284
					ENSSSCG00000043520	1	72208848	72214600
					ENSSSCG00000004370	1	72270799	72520453
					ENSSSCG00000004369	1	72311880	72335466
					ENSSSCG00000004371	1	72515942	72826360
					ENSSSCG00000035339	1	72603383	72603489
					ENSSSCG00000046528	1	72699572	72707375
					ENSSSCG00000041504	1	72724452	72729750
					ENSSSCG00000004373	1	72762840	72815540
					ENSSSCG00000004374	1	72815612	72846866
					ENSSSCG00000049906	1	72847739	72851613
					ENSSSCG00000043597	1	72905181	72905283
					ENSSSCG00000031023	1	73120508	73124342
					ENSSSCG00000037071	1	73130865	73131269
					ENSSSCG00000037985	1	73162408	73180017
					ENSSSCG00000031159	1	73184753	73360113
					ENSSSCG00000036168	1	73235097	73510573
					ENSSSCG00000043730	1	73344264	73349280
					ENSSSCG00000051670	1	73510649	73538961
					ENSSSCG00000004379	1	73549307	73722403
					ENSSSCG00000050189	1	73741420	73785476
					ENSSSCG00000044902	1	73790467	73821050
					ENSSSCG00000033392	1	73838813	73968699
					ENSSSCG00000048970	1	73871555	73876483
					ENSSSCG00000004382	1	74000684	74078582
					ENSSSCG00000045749	1	74079000	74113138
					ENSSSCG00000004383	1	74139330	74181084
					ENSSSCG00000004384	1	74271042	74292681
					ENSSSCG00000004385	1	74306453	74349335
					ENSSSCG00000043831	1	74349477	74352199
					ENSSSCG00000040199	1	74367488	74590624
					ENSSSCG00000004387	1	74628217	74760328
					ENSSSCG00000050057	1	74763517	74770929
					ENSSSCG00000049152	1	74769481	74790419
					ENSSSCG00000004388	1	74923842	75116784
					ENSSSCG00000004390	1	75033098	75169987
					ENSSSCG00000004389	1	75118461	75118781
					ENSSSCG00000004391	1	75170617	75227031
					ENSSSCG00000004415	1	75229861	75431569
					ENSSSCG00000004414	1	75441568	75458145
					ENSSSCG00000004413	1	75463222	75508271
					ENSSSCG00000048459	1	75471511	75476790
					ENSSSCG00000004408	1	75508350	75512159
					ENSSSCG00000004412	1	75511693	75522765
					ENSSSCG00000004411	1	75531035	75548785
					ENSSSCG00000004410	1	75558005	75564364
					ENSSSCG00000033739	1	75621609	75693354
					ENSSSCG00000004405	1	75692932	75847528
					ENSSSCG00000049983	1	75733041	75740754
					ENSSSCG00000004406	1	75979385	75982159
					ENSSSCG00000004404	1	76107509	76180193
					ENSSSCG00000004403	1	76179164	76232959
					ENSSSCG00000004402	1	76219492	76367782
					ENSSSCG00000049571	1	76357773	76360310
					ENSSSCG00000004401	1	76390493	76417301
					ENSSSCG00000004399	1	76423352	76467576
					ENSSSCG00000037424	1	76589050	76793384
					ENSSSCG00000004396	1	76675741	76676106
					ENSSSCG00000049039	1	76760063	76781290
					ENSSSCG00000051795	1	76772166	76778002
					ENSSSCG00000047754	1	76793690	76799471
					ENSSSCG00000004392	1	76839731	76863738
					ENSSSCG00000004393	1	76896083	76909755
					ENSSSCG00000004394	1	76917185	77131431
					ENSSSCG00000004419	1	76998359	77138639
					ENSSSCG00000041828	1	77149936	77159221
					ENSSSCG00000048777	1	77151429	77153862
					ENSSSCG00000041409	1	77159461	77173298
					ENSSSCG00000025703	1	77197409	77400137
					ENSSSCG00000044325	1	77200250	77201814
					ENSSSCG00000050067	1	77400525	77426145
					ENSSSCG00000050853	1	77405603	77431394
					ENSSSCG00000051118	1	77416089	77426138
					ENSSSCG00000041833	1	77459889	77461515
					ENSSSCG00000004420	1	77480926	77541210
					ENSSSCG00000004421	1	77585439	77810581
					ENSSSCG00000032035	1	77983209	77983315
					ENSSSCG00000004422	1	78005847	78019709
					ENSSSCG00000004423	1	78018429	78048452
					ENSSSCG00000036621	1	78058400	78063205
					ENSSSCG00000004425	1	78071446	78224365
					ENSSSCG00000050324	1	78312248	78313060
					ENSSSCG00000051414	1	78456729	78461842
					ENSSSCG00000048426	1	78588018	78589136
					ENSSSCG00000049926	1	79154279	79160468
					ENSSSCG00000043946	1	79158252	79161471
					ENSSSCG00000047473	1	79369552	79375176
					ENSSSCG00000046480	1	79658651	79662521
					ENSSSCG00000042555	1	79730085	79737388
					ENSSSCG00000042842	1	79782594	79787544
					ENSSSCG00000037803	1	79789815	79795762
					ENSSSCG00000004432	1	79863094	79901585
					ENSSSCG00000004433	1	79955657	80243797
					ENSSSCG00000044366	1	80244522	80686293
					ENSSSCG00000050011	1	80896551	80899916
					ENSSSCG00000042456	1	81324654	81331085
					ENSSSCG00000047971	1	81507179	81510403
					ENSSSCG00000004434	1	81605700	81714250
					ENSSSCG00000004435	1	81746022	81881113
					ENSSSCG00000004436	1	81765724	81773818
					ENSSSCG00000047800	1	81888950	81892959
					ENSSSCG00000004438	1	81908075	81909613
					ENSSSCG00000004441	1	81934679	82063005
					ENSSSCG00000036064	1	82085710	82087891
					ENSSSCG00000040660	1	82102134	82144255
					ENSSSCG00000031898	1	82108942	82119476
					ENSSSCG00000004445	1	82150167	82154057
					ENSSSCG00000004446	1	82161738	82182180
					ENSSSCG00000025656	1	82215855	82251016
					ENSSSCG00000023415	1	82251321	82279687
					ENSSSCG00000043963	1	82268275	82432410
					ENSSSCG00000040797	1	82324677	82342396
					ENSSSCG00000004450	1	82360563	82387717
					ENSSSCG00000004451	1	82423391	82432638
					ENSSSCG00000004453	1	82540985	82697342
					ENSSSCG00000004452	1	82714995	82735025
					ENSSSCG00000050897	1	82759251	82794032
					ENSSSCG00000004454	1	82794964	82991104
					ENSSSCG00000029129	1	82997986	83003554
					ENSSSCG00000004456	1	83003655	83029899
					ENSSSCG00000004457	1	83026494	83137427
					ENSSSCG00000026346	1	83140474	83366841
					ENSSSCG00000042605	1	83527506	83532354
					ENSSSCG00000004458	1	83847812	83850881
					ENSSSCG00000032485	1	83910831	83911513
					ENSSSCG00000041714	1	83921566	83936412
					ENSSSCG00000004460	1	83973560	84070766
					ENSSSCG00000031482	1	84378453	84379044
					ENSSSCG00000046618	1	84539821	84542261
					ENSSSCG00000004464	1	84545201	84552135
					ENSSSCG00000046570	1	84741501	84743872
					ENSSSCG00000050778	1	84884849	84885875
					ENSSSCG00000050863	1	85412031	85415289
					ENSSSCG00000049631	1	85412056	85414221
					ENSSSCG00000046012	1	85541235	85542592
					ENSSSCG00000041529	1	85555401	85595910
					ENSSSCG00000045384	1	85619504	85640367
					ENSSSCG00000046535	1	85689433	85693689
					ENSSSCG00000004465	1	85715203	86017600
					ENSSSCG00000004466	1	86076583	86125718
					ENSSSCG00000028080	1	86163838	86196010
					ENSSSCG00000032015	1	86358148	86481570
					ENSSSCG00000004469	1	86516306	86685614
					ENSSSCG00000049257	1	86718484	86724749
					ENSSSCG00000046076	1	86765854	86770917
					ENSSSCG00000050526	1	86854864	86861458
					ENSSSCG00000004470	1	86953923	86987465
					ENSSSCG00000004473	1	87117111	87243496
					ENSSSCG00000044875	1	87281974	87285792
					ENSSSCG00000044964	1	87286359	87287931
					ENSSSCG00000004472	1	87290824	87329717
					ENSSSCG00000048044	1	87535599	87537641
					ENSSSCG00000044832	1	87812329	87814536
					ENSSSCG00000034152	1	88189845	88399111
					ENSSSCG00000049413	1	88226577	88229435
					ENSSSCG00000004475	1	88596215	88601047
					ENSSSCG00000046698	1	89257247	89263930
					ENSSSCG00000004477	1	89835944	89986396
					ENSSSCG00000004478	1	89992866	90137734
					ENSSSCG00000020702	1	90167944	90299981
					ENSSSCG00000019589	1	90188271	90188438
					ENSSSCG00000024138	1	90242180	90242277
					ENSSSCG00000004479	1	90388400	90638574
					ENSSSCG00000033155	1	90650685	90688004
					ENSSSCG00000004480	1	90696698	90703410
					ENSSSCG00000049446	1	90711955	90716035
					ENSSSCG00000004484	1	90744429	90875118
					ENSSSCG00000031534	1	90800927	90801030
					ENSSSCG00000044069	1	91627667	91631485
					ENSSSCG00000004485	1	92048461	92286747
					ENSSSCG00000050469	1	92274159	92286732
					ENSSSCG00000004486	1	92286841	92342786
					ENSSSCG00000004489	1	92421005	92488565
					ENSSSCG00000037674	1	92423745	92424727
					ENSSSCG00000004487	1	92447164	92483236
					ENSSSCG00000021383	1	92483327	92504327
					ENSSSCG00000049718	1	92504262	92512873
					ENSSSCG00000033160	1	92951121	92952053
					ENSSSCG00000045399	1	93006935	93013343
					ENSSSCG00000031165	1	93019988	93020917
					ENSSSCG00000039396	1	93045974	93046903
					ENSSSCG00000047499	1	93060558	93075744
					ENSSSCG00000035076	1	93085493	93086941
					ENSSSCG00000031966	1	93111777	93112559
					ENSSSCG00000005790	1	93149390	93150316
					ENSSSCG00000051179	1	93157385	93162361
					ENSSSCG00000008882	1	93868758	93869355
					ENSSSCG00000040747	1	93897884	93897985
					ENSSSCG00000044547	1	94054452	94059158
					ENSSSCG00000041974	1	94172760	94173764
					ENSSSCG00000004490	1	94295637	94663029
					ENSSSCG00000045948	1	94397372	94402481
					ENSSSCG00000050379	1	94735587	94741794
					ENSSSCG00000051783	1	94780139	94797447
					ENSSSCG00000050905	1	94913516	94920447
					ENSSSCG00000051009	1	95000243	95002374
					ENSSSCG00000004491	1	95255632	95320607
					ENSSSCG00000004492	1	95354805	95381492
					ENSSSCG00000004493	1	95475447	95492709
					ENSSSCG00000021072	1	95498717	95616755
					ENSSSCG00000004499	1	95625800	95750875
					ENSSSCG00000004498	1	95756244	95780758
					ENSSSCG00000004500	1	95809187	95895027
					ENSSSCG00000041792	1	95919785	95929430
					ENSSSCG00000051447	1	95919788	95927206
					ENSSSCG00000004502	1	95951414	96066949
					ENSSSCG00000004503	1	96079709	96276992
					ENSSSCG00000050304	1	96116090	96121945
					ENSSSCG00000032053	1	96297022	96375868
					ENSSSCG00000034730	1	96441413	96545777
					ENSSSCG00000022643	1	96566849	96676548
					ENSSSCG00000042353	1	96599926	96601965
					ENSSSCG00000005771	1	96671793	96729441
					ENSSSCG00000005768	1	96739150	96763821
					ENSSSCG00000039669	1	96764637	96765128
					ENSSSCG00000005767	1	96795507	96842064
					ENSSSCG00000004505	1	97415716	97511358
					ENSSSCG00000028076	1	97610691	98015089
					ENSSSCG00000041635	1	98100358	98107228
					ENSSSCG00000047681	1	98121003	98133287
					ENSSSCG00000004506	1	98133342	98456433
					ENSSSCG00000004507	1	98510229	98542382
					ENSSSCG00000049139	1	98631262	98637692
					ENSSSCG00000004508	1	98638339	99024642
					ENSSSCG00000048953	1	98910032	98914633
					ENSSSCG00000034415	1	99034992	99043165
					ENSSSCG00000035007	1	99043219	99048410
					ENSSSCG00000030194	1	99045184	99045247
					ENSSSCG00000028329	1	99046422	99046487
					ENSSSCG00000024372	1	99047294	99047358
					ENSSSCG00000004509	1	99081938	99110876
					ENSSSCG00000041637	1	99154130	99199351
					ENSSSCG00000044104	1	99253369	99259578
					ENSSSCG00000043017	1	99266078	99269536
					ENSSSCG00000004510	1	99280800	99332381
					ENSSSCG00000020045	1	99311561	99311706
					ENSSSCG00000020491	1	99311788	99311870
					ENSSSCG00000004511	1	99417231	99809899
					ENSSSCG00000049462	1	99729403	99734998
					ENSSSCG00000045942	1	99742869	99747458
					ENSSSCG00000041158	1	99841641	99847961
					ENSSSCG00000004516	1	99848184	99917328
					ENSSSCG00000004517	1	99934497	99940130
					ENSSSCG00000004518	1	99976485	99993462
					ENSSSCG00000004520	1	100107935	100291585
					ENSSSCG00000004521	1	100340048	100512463
					ENSSSCG00000004522	1	100419427	100476761
					ENSSSCG00000024479	1	100514760	100535993
					ENSSSCG00000004524	1	100514791	100628029
					ENSSSCG00000019329	1	100560349	100560530
					ENSSSCG00000034427	1	100676659	100699765
					ENSSSCG00000048066	1	100711234	100715569
					ENSSSCG00000041603	1	100966850	100967925
					ENSSSCG00000049543	1	101200269	101219255
					ENSSSCG00000051201	1	101679349	101845647
					ENSSSCG00000040836	1	102080200	103087249
					ENSSSCG00000043480	1	102435616	102439201
					ENSSSCG00000043936	1	102765081	102767687
					ENSSSCG00000043320	1	103504321	103508072
					ENSSSCG00000048921	1	103509384	103511465
					ENSSSCG00000004528	1	103683065	103752427
					ENSSSCG00000004529	1	103794071	103824646
					ENSSSCG00000004530	1	103834852	103859513
					ENSSSCG00000004531	1	103861246	103887284
					ENSSSCG00000038606	1	103906316	103921908
					ENSSSCG00000041749	1	103946742	103947489
					ENSSSCG00000048009	1	104042999	104063261
					ENSSSCG00000042812	1	104116503	104124555
					ENSSSCG00000039443	1	104157073	104170987
					ENSSSCG00000042229	1	104198373	104204302
					ENSSSCG00000046814	1	104208697	104214537
					ENSSSCG00000035243	1	104241571	104417105
					ENSSSCG00000004534	1	104424001	104474489
					ENSSSCG00000048492	1	104562344	104570864
					ENSSSCG00000004535	1	104719137	105079919
					ENSSSCG00000032236	1	105078456	105079597
					ENSSSCG00000044989	1	105162210	105167270
					ENSSSCG00000051116	1	105232822	105237717
					ENSSSCG00000004537	1	105973628	106013574
					ENSSSCG00000004538	1	106036029	106411724
					ENSSSCG00000046392	1	106538690	106540732
					ENSSSCG00000049680	1	106635957	106641163
					ENSSSCG00000038971	1	106683664	106700261
					ENSSSCG00000004540	1	106751173	106799607
					ENSSSCG00000004541	1	106854002	106898418
					ENSSSCG00000033063	1	106885204	106886240
					ENSSSCG00000046224	1	106898452	106908048
					ENSSSCG00000004542	1	106911277	106933118
					ENSSSCG00000004543	1	106970640	107001564
					ENSSSCG00000004544	1	106970656	107036347
					ENSSSCG00000004545	1	107094123	107139235
					ENSSSCG00000037998	1	107108492	107109187
					ENSSSCG00000044010	1	107141774	107184755
					ENSSSCG00000004547	1	107186288	107219320
					ENSSSCG00000004548	1	107218657	107227171
					ENSSSCG00000004549	1	107259351	107296526
					ENSSSCG00000004550	1	107325190	107341469
					ENSSSCG00000004551	1	107340541	107583273
					ENSSSCG00000041571	1	107456120	107464749
					ENSSSCG00000004552	1	107586031	107655214
					ENSSSCG00000004554	1	107659501	107670978
					ENSSSCG00000045500	1	107676239	107680046
					ENSSSCG00000004558	1	107690065	107884045
					ENSSSCG00000034137	1	107886658	107897098
					ENSSSCG00000037275	1	107891698	107897529
					ENSSSCG00000042703	1	107903741	107952265
					ENSSSCG00000048062	1	107903741	107952265
					ENSSSCG00000047502	1	107937673	107942224
					ENSSSCG00000034124	1	107951646	107969301
					ENSSSCG00000021588	1	107997293	108132809
					ENSSSCG00000004561	1	108205580	108403885
					ENSSSCG00000043545	1	108370219	108375907
					ENSSSCG00000038786	1	108408995	108411768
					ENSSSCG00000028737	1	108414360	108515451
					ENSSSCG00000040895	1	108414815	108415163
					ENSSSCG00000047861	1	108587119	108598528
					ENSSSCG00000032949	1	108626872	108840142
					ENSSSCG00000004565	1	108649271	108710651
					ENSSSCG00000026571	1	108730294	108840211
					ENSSSCG00000023158	1	108881552	108890283
					ENSSSCG00000004569	1	108909690	108924511
					ENSSSCG00000041006	1	108943609	108948250
					ENSSSCG00000004570	1	108986981	109019440
					ENSSSCG00000024088	1	109208672	109680199
					ENSSSCG00000018544	1	109225386	109225470
					ENSSSCG00000046767	1	109615130	109617806
					ENSSSCG00000039479	1	109760159	109760265
					ENSSSCG00000004572	1	109825438	109827177
					ENSSSCG00000035016	1	109826052	109826405
					ENSSSCG00000004573	1	109918697	109923168
					ENSSSCG00000036431	1	109931264	110104241
					ENSSSCG00000046421	1	110145303	110647352
					ENSSSCG00000043256	1	110239965	110242312
					ENSSSCG00000004576	1	110719190	111477703
					ENSSSCG00000004577	1	111489760	111561910
					ENSSSCG00000049706	1	111582386	111586742
					ENSSSCG00000004578	1	111588306	111635064
					ENSSSCG00000050536	1	111652367	111664944
					ENSSSCG00000035244	1	111997640	112000550
					ENSSSCG00000048340	1	112000639	112293487
					ENSSSCG00000020189	1	112017521	112017621
					ENSSSCG00000042015	1	112077171	112084191
					ENSSSCG00000047534	1	112237297	112243204
					ENSSSCG00000004582	1	112343559	112370404
					ENSSSCG00000004583	1	112344223	112399541
					ENSSSCG00000004584	1	112422879	112540983
					ENSSSCG00000004586	1	112548263	112620747
					ENSSSCG00000004587	1	112677810	112901999
					ENSSSCG00000044554	1	112869641	112869743
					ENSSSCG00000004588	1	112907047	112942219
					ENSSSCG00000004589	1	112961412	113059543
					ENSSSCG00000004592	1	113084864	113136625
					ENSSSCG00000034769	1	113157860	113158291
					ENSSSCG00000024131	1	113171064	113258753
					ENSSSCG00000004595	1	113289197	113413569
					ENSSSCG00000024660	1	113345914	113346357
					ENSSSCG00000004596	1	113433679	113604306
					ENSSSCG00000051703	1	113578125	113583694
					ENSSSCG00000019377	1	113606019	113606114
					ENSSSCG00000025578	1	113715620	114037249
					ENSSSCG00000004597	1	113765680	113848685
					ENSSSCG00000046774	1	113867091	113869587
					ENSSSCG00000042537	1	114053485	114058800
					ENSSSCG00000047459	1	114236421	114241200
					ENSSSCG00000030605	1	114256460	114266875
					ENSSSCG00000046559	1	114266931	114273124
					ENSSSCG00000004598	1	114287626	114386473
					ENSSSCG00000035038	1	114424157	114598823
					ENSSSCG00000043361	1	114658293	114661172
					ENSSSCG00000004600	1	114682295	115056366
					ENSSSCG00000041181	1	114816998	114821606
					ENSSSCG00000043390	1	114904735	114913458
					ENSSSCG00000045737	1	114960492	114967848
					ENSSSCG00000050684	1	115003728	115009860
					ENSSSCG00000026960	1	115078682	115345930
					ENSSSCG00000043304	1	115126288	115130615
					ENSSSCG00000018304	1	115356052	115356154
					ENSSSCG00000047357	1	115364649	115374112
					ENSSSCG00000047781	1	115409188	115430572
					ENSSSCG00000046217	1	115459000	115462851
					ENSSSCG00000004601	1	115471922	115553524
					ENSSSCG00000004602	1	115526738	115734194
					ENSSSCG00000004603	1	115734344	115871086
					ENSSSCG00000049979	1	115758293	115761242
					ENSSSCG00000020082	1	115803948	115804041
					ENSSSCG00000046276	1	115875052	115877720
					ENSSSCG00000037499	1	115941937	116070317
					ENSSSCG00000035798	1	116132100	116275661
					ENSSSCG00000004607	1	116292642	116322415
					ENSSSCG00000004608	1	116332319	116431667
					ENSSSCG00000041517	1	116376305	116378446
					ENSSSCG00000004610	1	116425654	116522390
					ENSSSCG00000032854	1	116435265	116448624
					ENSSSCG00000018806	1	116476859	116476938
					ENSSSCG00000032619	1	116491886	116532934
					ENSSSCG00000004612	1	116533024	116605199
					ENSSSCG00000024983	1	116612330	116629141
					ENSSSCG00000049821	1	116675764	116879011
					ENSSSCG00000041290	1	116822603	116829763
					ENSSSCG00000004614	1	117166283	117764668
					ENSSSCG00000051452	1	117400184	117403243
					ENSSSCG00000004615	1	117946040	118160256
					ENSSSCG00000049391	1	118259720	118264268
					ENSSSCG00000045826	1	118278843	118281251
					ENSSSCG00000041333	1	118367967	118373304
					ENSSSCG00000047323	1	118519349	118540665
					ENSSSCG00000050446	1	118899509	118904524
					ENSSSCG00000004616	1	118913785	118954614
					ENSSSCG00000004617	1	119020990	119124468
					ENSSSCG00000004620	1	119134313	119394725
					ENSSSCG00000048649	1	119288922	119291564
					ENSSSCG00000004621	1	119407343	119536440
					ENSSSCG00000004622	1	119484397	119589868
					ENSSSCG00000004623	1	119597088	119599685
					ENSSSCG00000046402	1	119713552	119719089
					ENSSSCG00000004624	1	119725029	119771312
					ENSSSCG00000042551	1	119801961	119804942
					ENSSSCG00000004625	1	119805039	119897073
					ENSSSCG00000004626	1	119862244	119948883
					ENSSSCG00000041604	1	119886009	119890600
					ENSSSCG00000004628	1	119956588	120009364
					ENSSSCG00000004629	1	120026525	120043146
					ENSSSCG00000004630	1	120045309	120138175
					ENSSSCG00000032517	1	120138334	120298711
					ENSSSCG00000039810	1	120160696	120161129
					ENSSSCG00000004632	1	120322432	120399041
					ENSSSCG00000030168	1	120367667	120695899
					ENSSSCG00000043744	1	120642414	120649666
					ENSSSCG00000004634	1	120807328	120946052
					ENSSSCG00000031794	1	120807392	120849828
					ENSSSCG00000004635	1	121066674	121134891
					ENSSSCG00000047865	1	121081799	121091340
					ENSSSCG00000004636	1	121146115	121250224
					ENSSSCG00000034352	1	121189759	121190717
					ENSSSCG00000020575	1	121258145	121258243
					ENSSSCG00000004638	1	121273062	121307107
					ENSSSCG00000004639	1	121306030	121376099
					ENSSSCG00000004645	1	121413506	121489806
					ENSSSCG00000004644	1	121505742	121525255
					ENSSSCG00000004643	1	121526295	121579121
					ENSSSCG00000004646	1	121644376	121915549
					ENSSSCG00000045182	1	121712947	121716765
					ENSSSCG00000004647	1	122118951	122139272
					ENSSSCG00000004648	1	122139442	122396108
					ENSSSCG00000004651	1	122215878	122542224
					ENSSSCG00000047795	1	122505388	122512555
					ENSSSCG00000004652	1	122542411	122578858
					ENSSSCG00000046212	1	122586907	122603782
					ENSSSCG00000004653	1	122633736	122688604
					ENSSSCG00000004657	1	122725903	122979848
					ENSSSCG00000004656	1	122811556	122812131
					ENSSSCG00000004658	1	123102009	123359649
					ENSSSCG00000032141	1	123451212	123462232
					ENSSSCG00000046685	1	123468766	123478003
					ENSSSCG00000004659	1	123481369	123571630
					ENSSSCG00000040204	1	123574676	123582998
					ENSSSCG00000004661	1	123582433	123638239
					ENSSSCG00000004662	1	123635039	123656737
					ENSSSCG00000048020	1	123688030	123778365
					ENSSSCG00000004663	1	123987530	124307241
					ENSSSCG00000043738	1	124060732	124066954
					ENSSSCG00000049742	1	124188128	124193747
					ENSSSCG00000045059	1	124254210	124255277
					ENSSSCG00000049014	1	124562767	124563827
					ENSSSCG00000042248	1	124564309	124566825
					ENSSSCG00000039033	1	125195518	125195652
					ENSSSCG00000046844	1	125254968	125257684
					ENSSSCG00000050164	1	125258450	125261029
					ENSSSCG00000045481	1	125678996	125683187
					ENSSSCG00000051796	1	125680571	125683191
					ENSSSCG00000044864	1	125791445	125793911
					ENSSSCG00000044345	1	125794655	125798520
					ENSSSCG00000004666	1	126076158	126137062
					ENSSSCG00000037384	1	126165991	126184870
					ENSSSCG00000049592	1	126204062	126208898
					ENSSSCG00000004668	1	126237032	126268102
					ENSSSCG00000049842	1	126263566	126263786
					ENSSSCG00000004670	1	126304056	126310749
					ENSSSCG00000004671	1	126313401	126335391
					ENSSSCG00000004672	1	126361945	126380872
					ENSSSCG00000004673	1	126472525	126511365
					ENSSSCG00000004674	1	126549747	126570659
					ENSSSCG00000004675	1	126572492	126620118
					ENSSSCG00000004676	1	126572533	126652463
					ENSSSCG00000004677	1	126605142	126615719
					ENSSSCG00000004678	1	126620477	126641419
					ENSSSCG00000004679	1	126655135	126700858
					ENSSSCG00000004680	1	126739469	126768708
					ENSSSCG00000004681	1	126775531	126816846
					ENSSSCG00000004687	1	126835143	126981582
					ENSSSCG00000004684	1	126890892	126998059
					ENSSSCG00000004691	1	126997199	127019148
					ENSSSCG00000035827	1	127028887	127125392
					ENSSSCG00000023996	1	127131103	127238485
					ENSSSCG00000042155	1	127183736	127186426
					ENSSSCG00000049356	1	127255071	127255244
					ENSSSCG00000004694	1	127317728	127650666
					ENSSSCG00000004695	1	127652887	127741354
					ENSSSCG00000040383	1	127741537	127756363
					ENSSSCG00000038436	1	127758558	127767479
					ENSSSCG00000004698	1	127760374	127764787
					ENSSSCG00000024263	1	127761345	127767546
					ENSSSCG00000018734	1	127766052	127766152
					ENSSSCG00000004699	1	127781403	127784844
					ENSSSCG00000004700	1	127785772	127814196
					ENSSSCG00000018230	1	127796283	127796377
					ENSSSCG00000004701	1	127814343	127829436
					ENSSSCG00000004702	1	127821905	127852339
					ENSSSCG00000004703	1	127852537	127858972
					ENSSSCG00000004704	1	127865562	127915451
					ENSSSCG00000004705	1	127916644	127936955
					ENSSSCG00000040358	1	127928791	127928873
					ENSSSCG00000031949	1	127958518	128028718
					ENSSSCG00000004708	1	128017291	128083946
					ENSSSCG00000004709	1	128084050	128094617
					ENSSSCG00000040362	1	128088274	128089434
					ENSSSCG00000004710	1	128089500	128125967
					ENSSSCG00000048742	1	128125799	128126670
					ENSSSCG00000004712	1	128159562	128184495
					ENSSSCG00000004713	1	128191630	128217664
					ENSSSCG00000004714	1	128231997	128253031
					ENSSSCG00000038434	1	128233673	128234812
					ENSSSCG00000034771	1	128253041	128269484
					ENSSSCG00000004716	1	128269596	128306056
					ENSSSCG00000038590	1	128305321	128305392
					ENSSSCG00000004717	1	128319310	128474330
					ENSSSCG00000004718	1	128489687	128635527
					ENSSSCG00000004719	1	128641430	128655554
					ENSSSCG00000022039	1	128657567	128708952
					ENSSSCG00000044105	1	128682961	128684931
					ENSSSCG00000044127	1	128715231	128801764
					ENSSSCG00000035719	1	128819928	128839112
					ENSSSCG00000004726	1	128839223	128847466
					ENSSSCG00000038735	1	128847931	128888947
					ENSSSCG00000004725	1	128893970	128957326
					ENSSSCG00000004728	1	128960121	129013547
					ENSSSCG00000004729	1	129021123	129098302
					ENSSSCG00000004730	1	129098388	129142161
					ENSSSCG00000033472	1	129131216	129132295
					ENSSSCG00000004731	1	129144344	129198764
					ENSSSCG00000004732	1	129201069	129217008
					ENSSSCG00000051620	1	129236194	129239259
					ENSSSCG00000004733	1	129247024	129272496
					ENSSSCG00000037292	1	129289112	129364026
					ENSSSCG00000020666	1	129374613	129458686
					ENSSSCG00000004736	1	129463674	129511568
					ENSSSCG00000004737	1	129514341	129533398
					ENSSSCG00000004738	1	129533534	129588095
					ENSSSCG00000004739	1	129594794	129697408
					ENSSSCG00000004744	1	129811539	129828991
					ENSSSCG00000004745	1	129838585	129860971
					ENSSSCG00000004746	1	129867642	129875723
					ENSSSCG00000004747	1	129886800	129942982
					ENSSSCG00000040766	1	129937948	129938050
					ENSSSCG00000004748	1	129968502	130009391
					ENSSSCG00000035544	1	129992799	130065605
					ENSSSCG00000004750	1	130036480	130047043
					ENSSSCG00000004751	1	130073919	130112753
					ENSSSCG00000004752	1	130112845	130153480
					ENSSSCG00000004753	1	130201718	130342840
					ENSSSCG00000025155	1	130346329	130346434
					ENSSSCG00000038521	1	130360513	130363308
					ENSSSCG00000004755	1	130376720	130386713
					ENSSSCG00000004757	1	130409122	130420450
					ENSSSCG00000042057	1	130423720	130427420
					ENSSSCG00000004758	1	130439220	130445661
					ENSSSCG00000004759	1	130458909	130473783
					ENSSSCG00000004760	1	130485346	130509559
					ENSSSCG00000005612	1	130495973	130496329
					ENSSSCG00000004761	1	130510718	130517222
					ENSSSCG00000004762	1	130516795	130559229
					ENSSSCG00000004765	1	130516831	130615726
					ENSSSCG00000032022	1	130554976	130563562
					ENSSSCG00000043412	1	130559943	130563488
					ENSSSCG00000004766	1	130586647	130640136
					ENSSSCG00000039107	1	130652703	130728737
					ENSSSCG00000042522	1	130691599	130728769
					ENSSSCG00000033408	1	130733596	130733714
					ENSSSCG00000031333	1	130734382	130734517
					ENSSSCG00000036700	1	130738188	130746959
					ENSSSCG00000038033	1	130753186	130764746
					ENSSSCG00000044911	1	130782445	130804571
					ENSSSCG00000004770	1	130824647	130825927
					ENSSSCG00000031544	1	130829234	130829340
					ENSSSCG00000041906	1	130843008	130847191
					ENSSSCG00000004771	1	130845835	130846965
					ENSSSCG00000004772	1	130849835	130878321
					ENSSSCG00000004774	1	130893983	130940350
					ENSSSCG00000004776	1	130936455	130952061
					ENSSSCG00000023975	1	130974667	130983973
					ENSSSCG00000004779	1	131005408	131028690
					ENSSSCG00000004781	1	131039313	131076631
					ENSSSCG00000004782	1	131075058	131143805
					ENSSSCG00000035284	1	131178295	131200393
					ENSSSCG00000004785	1	131241612	131253411
					ENSSSCG00000039061	1	131245463	131355224
					ENSSSCG00000004787	1	131355327	131494963
					ENSSSCG00000004786	1	131419385	131420067
					ENSSSCG00000040418	1	131510455	131719417
					ENSSSCG00000046035	1	131720783	131724601
					ENSSSCG00000004789	1	131728781	131746115
					ENSSSCG00000042878	1	132144322	132307473
					ENSSSCG00000041039	1	132196230	132205752
					ENSSSCG00000041873	1	132314032	132324914
					ENSSSCG00000043529	1	132453543	132472543
					ENSSSCG00000004791	1	132702541	132786532
					ENSSSCG00000004792	1	132789271	132819226
					ENSSSCG00000039393	1	132902304	133016467
					ENSSSCG00000043630	1	133155170	133158594
					ENSSSCG00000004794	1	133285928	133302041
					ENSSSCG00000041199	1	133289396	133289498
					ENSSSCG00000049157	1	133684499	133689777
					ENSSSCG00000033300	1	133738539	133738645
					ENSSSCG00000047417	1	133834101	133836370
					ENSSSCG00000004795	1	134013820	134223012
					ENSSSCG00000049733	1	134227742	134238717
					ENSSSCG00000026900	1	134301079	134538463
					ENSSSCG00000048762	1	134421320	134426616
					ENSSSCG00000047120	1	134422371	134424410
					ENSSSCG00000042387	1	134525831	134528827
					ENSSSCG00000048307	1	134699180	134704518
					ENSSSCG00000035254	1	135577936	135907275
					ENSSSCG00000047532	1	135908487	135920058
					ENSSSCG00000050569	1	136057041	136061583
					ENSSSCG00000030003	1	136096760	136097230
					ENSSSCG00000034824	1	136111558	136111664
					ENSSSCG00000041438	1	136112178	136116808
					ENSSSCG00000044817	1	136114259	136116821
					ENSSSCG00000004799	1	136121110	136130061
					ENSSSCG00000004802	1	136121111	136233825
					ENSSSCG00000004803	1	136281167	136286545
					ENSSSCG00000036219	1	136323803	136329188
					ENSSSCG00000041463	1	136495091	136497377
					ENSSSCG00000004806	1	136497503	136523443
					ENSSSCG00000004807	1	136525943	136593583
					ENSSSCG00000033657	1	136617069	136629292
					ENSSSCG00000044690	1	136704090	137008721
					ENSSSCG00000050629	1	137076324	137084238
					ENSSSCG00000040466	1	137116464	137120468
					ENSSSCG00000043808	1	137131762	137140869
					ENSSSCG00000027232	1	137201245	137297185
					ENSSSCG00000004811	1	137308438	137380864
					ENSSSCG00000030560	1	137387925	137690666
					ENSSSCG00000041479	1	137501065	137501403
					ENSSSCG00000025487	1	137707466	137707570
					ENSSSCG00000039118	1	137801653	137827081
					ENSSSCG00000041648	1	137824912	137833719
					ENSSSCG00000035223	1	137855658	137880694
					ENSSSCG00000004813	1	137874491	137997131
					ENSSSCG00000004814	1	137998554	138203466
					ENSSSCG00000042428	1	138091082	138097056
					ENSSSCG00000044231	1	138210583	138250287
					ENSSSCG00000042776	1	138254657	138258271
					ENSSSCG00000028771	1	138341153	138511311
					ENSSSCG00000045487	1	138378790	138385118
					ENSSSCG00000043793	1	138440446	138445288
					ENSSSCG00000047851	1	138530834	138534595
					ENSSSCG00000048929	1	138538629	138545426
					ENSSSCG00000030487	1	138560995	138567562
					ENSSSCG00000025771	1	138602045	138602151
					ENSSSCG00000038452	1	138619701	139016125
					ENSSSCG00000050967	1	138740921	138799705
					ENSSSCG00000045556	1	138861695	138865513
					ENSSSCG00000046099	1	138863591	138865795
					ENSSSCG00000004819	1	139030642	139136874
					ENSSSCG00000004820	1	139168778	139191145
					ENSSSCG00000004821	1	139191569	139240185
					ENSSSCG00000047618	1	139367202	139369863
					ENSSSCG00000038358	1	139432200	139433285
					ENSSSCG00000004822	1	139451049	139491513
					ENSSSCG00000004823	1	139494120	139624605
					ENSSSCG00000019106	1	139539358	139539461
					ENSSSCG00000048312	1	139606005	139612610
					ENSSSCG00000045683	1	139702774	139705224
					ENSSSCG00000004825	1	139730721	139804583
					ENSSSCG00000044912	1	139820788	139827755
					ENSSSCG00000004826	1	139828791	139836914
					ENSSSCG00000035584	1	139857540	140464472
					ENSSSCG00000019280	1	140049022	140049155
					ENSSSCG00000042260	1	140152235	140152337
					ENSSSCG00000032387	1	140302064	140302170
					ENSSSCG00000004827	1	140486103	140567893
					ENSSSCG00000038547	1	140566287	140905658
					ENSSSCG00000032719	1	141205243	141206876
					ENSSSCG00000043519	1	141494692	141495449
					ENSSSCG00000004830	1	141494883	141667339
					ENSSSCG00000004831	1	141869978	141887987
					ENSSSCG00000004832	1	141887168	141997241
					ENSSSCG00000026014	1	142005835	142005901
					ENSSSCG00000038142	1	142018412	142018491
					ENSSSCG00000019409	1	142023878	142023958
					ENSSSCG00000050218	1	142027442	142027520
					ENSSSCG00000019878	1	142029563	142029643
					ENSSSCG00000019155	1	142031496	142031575
					ENSSSCG00000020399	1	142033817	142033896
					ENSSSCG00000050514	1	142034421	142082626
					ENSSSCG00000037725	1	142037857	142037939
					ENSSSCG00000018361	1	142040508	142040591
					ENSSSCG00000051443	1	142200410	142223039
					ENSSSCG00000033031	1	142234880	142245657
					ENSSSCG00000004834	1	142412565	142414240
					ENSSSCG00000004835	1	142448689	142454697
					ENSSSCG00000004836	1	142496735	142500982
					ENSSSCG00000046956	1	142554641	142561486
					ENSSSCG00000051103	1	142607801	142610401
					ENSSSCG00000047528	1	142619171	142621668
					ENSSSCG00000004839	1	142803698	142937788
					ENSSSCG00000004840	1	143109218	143419957
					ENSSSCG00000019568	1	143256404	143256506
					ENSSSCG00000026006	1	143493527	143540563
					ENSSSCG00000048005	1	143594463	143623170
					ENSSSCG00000038208	1	143605004	143631263
					ENSSSCG00000039035	1	143696607	143699105
					ENSSSCG00000004843	1	143709864	143855984
					ENSSSCG00000004844	1	143867853	143917876
					ENSSSCG00000004845	1	143913550	143961664
					ENSSSCG00000004847	1	143972596	143994041
					ENSSSCG00000035696	1	143993731	144024879
					ENSSSCG00000004849	1	144071859	144315154
					ENSSSCG00000004850	1	144316121	144788091
					ENSSSCG00000004854	1	144930368	145195836
					ENSSSCG00000050965	1	144972808	144977388
					ENSSSCG00000033540	1	145203482	145204789
					ENSSSCG00000050846	1	145239670	145279898
					ENSSSCG00000005781	1	145302278	145357778
					ENSSSCG00000005782	1	145359326	145384212
					ENSSSCG00000040655	1	145443754	145443860
					ENSSSCG00000005785	1	145508636	145697009
					ENSSSCG00000005786	1	145707412	145719386
					ENSSSCG00000047496	1	145732769	145749980
					ENSSSCG00000005787	1	145769768	145811678
					ENSSSCG00000040252	1	145812329	145815590
					ENSSSCG00000037335	1	145861206	145880125
					ENSSSCG00000004856	1	145911045	146017701
					ENSSSCG00000004857	1	146022975	146221770
					ENSSSCG00000040521	1	146060590	146061439
					ENSSSCG00000048385	1	146221917	146228062
					ENSSSCG00000004858	1	146252154	146274620
					ENSSSCG00000039717	1	146279613	146358056
					ENSSSCG00000036442	1	146511071	146515922
					ENSSSCG00000044951	1	146764045	146769416
					ENSSSCG00000036984	1	147443821	147463542
					ENSSSCG00000038767	1	147568673	147685288
					ENSSSCG00000023533	1	147690556	147782129
					ENSSSCG00000041275	1	147787524	147833734
					ENSSSCG00000044556	1	147855227	147896326
					ENSSSCG00000034069	1	147939952	147963401
					ENSSSCG00000004859	1	147984481	148090708
					ENSSSCG00000043269	1	148206713	148282092
					ENSSSCG00000045964	1	148206713	148282064
					ENSSSCG00000043898	1	148388426	148393316
					ENSSSCG00000041819	1	148388674	148392752
					ENSSSCG00000041065	1	148677413	148685913
					ENSSSCG00000046032	1	148797121	148800302
					ENSSSCG00000047797	1	148852977	148855476
					ENSSSCG00000004861	1	148902346	148984832
					ENSSSCG00000032488	1	148987568	148998731
					ENSSSCG00000033971	1	149090789	149516790
					ENSSSCG00000004869	1	149521510	149562528
					ENSSSCG00000004870	1	149565339	149584292
					ENSSSCG00000039486	1	149611380	149629102
					ENSSSCG00000004874	1	149687138	149721455
					ENSSSCG00000004875	1	149737571	149783623
					ENSSSCG00000050215	1	149795398	149821917
					ENSSSCG00000048151	1	149823550	149828904
					ENSSSCG00000032494	1	149845196	149855908
					ENSSSCG00000004873	1	149856489	149896536
					ENSSSCG00000050052	1	150387073	150413707
					ENSSSCG00000041473	1	150432000	150433327
					ENSSSCG00000042817	1	150514440	150517428
					ENSSSCG00000027654	1	150711627	150817473
					ENSSSCG00000031071	1	150906915	150907021
					ENSSSCG00000020859	1	150973622	150980757
					ENSSSCG00000044321	1	151930291	151936933
					ENSSSCG00000049605	1	152548273	152554915
					ENSSSCG00000051592	1	152570398	152578623
					ENSSSCG00000032214	1	152593649	152636651
					ENSSSCG00000032574	1	152689504	152892975
					ENSSSCG00000038398	1	152882761	152979848
					ENSSSCG00000043468	1	152986809	152989287
					ENSSSCG00000047328	1	152986809	152991061
					ENSSSCG00000028977	1	152997319	153393418
					ENSSSCG00000032084	1	153689901	153932906
					ENSSSCG00000004884	1	153988050	154031120
					ENSSSCG00000042860	1	154244792	154248406
					ENSSSCG00000050442	1	154359031	154362274
					ENSSSCG00000044877	1	154401515	154408149
					ENSSSCG00000037349	1	154596530	154600507
					ENSSSCG00000050338	1	154601395	154605098
					ENSSSCG00000049584	1	154735982	154750317
					ENSSSCG00000043518	1	154869129	154919068
					ENSSSCG00000035941	1	154919550	154935564
					ENSSSCG00000019193	1	155649608	155649710
					ENSSSCG00000004885	1	155669136	155758548
					ENSSSCG00000004886	1	156295431	156435823
					ENSSSCG00000049207	1	156472424	156502050
					ENSSSCG00000044770	1	156663153	156668679
					ENSSSCG00000045840	1	156741987	156747033
					ENSSSCG00000041887	1	157380932	157385575
					ENSSSCG00000047724	1	157523365	157527933
					ENSSSCG00000004888	1	157820645	157836904
					ENSSSCG00000004889	1	157841510	157866913
					ENSSSCG00000004890	1	157872212	157886753
					ENSSSCG00000034000	1	157920463	157937594
					ENSSSCG00000004891	1	157953870	157998842
					ENSSSCG00000049954	1	158012306	158012875
					ENSSSCG00000022337	1	158015718	158030763
					ENSSSCG00000033560	1	158053372	158089159
					ENSSSCG00000034519	1	158099975	158113501
					ENSSSCG00000039151	1	158121869	158134452
					ENSSSCG00000004894	1	158167643	158195796
					ENSSSCG00000004893	1	158233051	158270679
					ENSSSCG00000025744	1	158288544	158518879
					ENSSSCG00000046336	1	158453855	158458800
					ENSSSCG00000020464	1	158527034	158527127
					ENSSSCG00000048150	1	158609008	158613216
					ENSSSCG00000004896	1	158642813	158862706
					ENSSSCG00000004897	1	158962511	159022072
					ENSSSCG00000039179	1	159022355	159096960
					ENSSSCG00000041383	1	159049188	159052633
					ENSSSCG00000004898	1	159128038	159187481
					ENSSSCG00000004899	1	159207616	159317641
					ENSSSCG00000051721	1	159261880	159264254
					ENSSSCG00000004901	1	159317734	159417333
					ENSSSCG00000050416	1	159353438	159357616
					ENSSSCG00000004902	1	159530623	159601981
					ENSSSCG00000034988	1	159619610	159792027
					ENSSSCG00000049892	1	159734842	159738138
					ENSSSCG00000004903	1	159817557	160024988
					ENSSSCG00000048538	1	160341059	160348885
					ENSSSCG00000050691	1	160401642	160408832
					ENSSSCG00000045579	1	160442851	160443960
					ENSSSCG00000036234	1	160629220	160749478
					ENSSSCG00000047145	1	161144582	161148601
					ENSSSCG00000047436	1	161149384	161162486
					ENSSSCG00000026454	1	161182868	161188164
					ENSSSCG00000043998	1	161232825	161238827
					ENSSSCG00000004907	1	161321273	161556537
					ENSSSCG00000051004	1	161579719	161585737
					ENSSSCG00000047424	1	161586439	161599085
					ENSSSCG00000004908	1	161607139	161631650
					ENSSSCG00000004909	1	161634934	161675730
					ENSSSCG00000004910	1	161679154	161683060
					ENSSSCG00000037300	1	161708807	161721782
					ENSSSCG00000004912	1	161754863	161769526
					ENSSSCG00000004911	1	161791175	161864582
					ENSSSCG00000034704	1	161877574	161985172
					ENSSSCG00000004917	1	162076951	162144880
					ENSSSCG00000004918	1	162144471	162367879
					ENSSSCG00000019572	1	162329767	162329860
					ENSSSCG00000004919	1	162364055	162737492
					ENSSSCG00000047175	1	162562161	162565805
					ENSSSCG00000004921	1	162933131	163063032
					ENSSSCG00000004923	1	163081180	163089488
					ENSSSCG00000038071	1	163089444	163103446
					ENSSSCG00000035667	1	163113321	163116885
					ENSSSCG00000035506	1	163134022	163146726
					ENSSSCG00000004926	1	163156924	163170228
					ENSSSCG00000004927	1	163173890	163222042
					ENSSSCG00000004928	1	163237100	163271164
					ENSSSCG00000004929	1	163292783	163320022
					ENSSSCG00000019094	1	163326574	163326689
					ENSSSCG00000018672	1	163334929	163335045
					ENSSSCG00000004931	1	163348790	163436063
					ENSSSCG00000004934	1	163446899	163517417
					ENSSSCG00000004935	1	163525934	163588798
					ENSSSCG00000019584	1	163534454	163534579
					ENSSSCG00000004936	1	163567737	163603184
					ENSSSCG00000004937	1	163630366	163658628
					ENSSSCG00000004938	1	163659936	163790196
					ENSSSCG00000044382	1	163790538	163829920
					ENSSSCG00000032312	1	163858123	163894347
					ENSSSCG00000004939	1	163894278	164275404
					ENSSSCG00000044548	1	163997270	163998439
					ENSSSCG00000031095	1	164025972	164026057
					ENSSSCG00000018330	1	164089122	164089305
					ENSSSCG00000004941	1	164310448	164353537
					ENSSSCG00000004942	1	164350703	164369225
					ENSSSCG00000020093	1	164363157	164363292
					ENSSSCG00000004943	1	164381845	164471226
					ENSSSCG00000020140	1	164419021	164419152
					ENSSSCG00000038941	1	164466973	164474978
					ENSSSCG00000004945	1	164471992	164481534
					ENSSSCG00000018926	1	164477549	164477618
					ENSSSCG00000019587	1	164478280	164478351
					ENSSSCG00000019093	1	164478789	164478887
					ENSSSCG00000019809	1	164479480	164479550
					ENSSSCG00000019949	1	164480823	164480920
					ENSSSCG00000004946	1	164481785	164527256
					ENSSSCG00000051767	1	164482680	164485757
					ENSSSCG00000004947	1	164526502	164540118
					ENSSSCG00000044635	1	164547023	164573222
					ENSSSCG00000004948	1	164657086	164735083
					ENSSSCG00000050768	1	164751739	164810411
					ENSSSCG00000004952	1	164998083	165124454
					ENSSSCG00000004951	1	165127994	165436771
					ENSSSCG00000034963	1	165193111	165431058
					ENSSSCG00000004954	1	165436814	165441736
					ENSSSCG00000004955	1	165458258	165740319
					ENSSSCG00000004956	1	165753522	165762300
					ENSSSCG00000038363	1	165766984	165767090
					ENSSSCG00000004958	1	165853126	166087240
					ENSSSCG00000041493	1	165995558	165995711
					ENSSSCG00000026517	1	166085990	166099834
					ENSSSCG00000004957	1	166107228	166126584
					ENSSSCG00000022419	1	166162883	166175937
					ENSSSCG00000004961	1	166173135	166310972
					ENSSSCG00000045277	1	166292383	166292526
					ENSSSCG00000004962	1	166465953	166608367
					ENSSSCG00000047355	1	166632194	166633289
					ENSSSCG00000004963	1	166664251	166701227
					ENSSSCG00000045770	1	166719210	166723481
					ENSSSCG00000032244	1	166818037	166841696
					ENSSSCG00000045674	1	166856403	166859528
					ENSSSCG00000048694	1	166866388	166867780
					ENSSSCG00000004966	1	166868087	166906218
					ENSSSCG00000040442	1	166925031	167002317
					ENSSSCG00000026078	1	167007964	167122185
					ENSSSCG00000004968	1	167154627	167234807
					ENSSSCG00000004969	1	167240013	167282158
					ENSSSCG00000004970	1	167296090	167298266
					ENSSSCG00000045133	1	167501911	167515786
					ENSSSCG00000044280	1	167523662	167554950
					ENSSSCG00000037389	1	167575414	167781341
					ENSSSCG00000043467	1	167618778	167627434
					ENSSSCG00000004971	1	167808509	167855911
					ENSSSCG00000049162	1	168073258	168084074
					ENSSSCG00000050602	1	168258621	168281142
					ENSSSCG00000051249	1	168322481	168346543
					ENSSSCG00000004973	1	168350557	168530087
					ENSSSCG00000043044	1	168421179	168427028
					ENSSSCG00000038310	1	168429380	168429514
					ENSSSCG00000004974	1	168508391	168530251
					ENSSSCG00000004976	1	168544421	168736644
					ENSSSCG00000033989	1	168597568	168597674
					ENSSSCG00000046541	1	168746208	168749825
					ENSSSCG00000004980	1	168751423	169323977
					ENSSSCG00000045715	1	168796707	168800525
					ENSSSCG00000050191	1	169334691	169335857
					ENSSSCG00000004978	1	169360729	169366087
					ENSSSCG00000037781	1	169372141	169373221
					ENSSSCG00000004979	1	169373888	169596636
					ENSSSCG00000025616	1	169596198	169616172
					ENSSSCG00000026486	1	169638116	169645093
					ENSSSCG00000024102	1	169650790	169652905
					ENSSSCG00000049765	1	169663367	169676081
					ENSSSCG00000026167	1	169663689	169665342
					ENSSSCG00000049174	1	169671688	169676019
					ENSSSCG00000004985	1	169676156	169701511
					ENSSSCG00000004986	1	169709558	169722735
					ENSSSCG00000022828	1	169725287	169756235
					ENSSSCG00000004983	1	169777595	169870892
					ENSSSCG00000004989	1	169877192	169915602
					ENSSSCG00000049454	1	169955439	169960369
					ENSSSCG00000042363	1	169979874	169988028
					ENSSSCG00000043564	1	170049153	170053685
					ENSSSCG00000041595	1	170066099	170139125
					ENSSSCG00000048683	1	170140851	170142992
					ENSSSCG00000044570	1	170179837	170184935
					ENSSSCG00000041771	1	170210487	170212628
					ENSSSCG00000041908	1	170245435	170252247
					ENSSSCG00000044170	1	170347560	170352412
					ENSSSCG00000049291	1	170353031	170361393
					ENSSSCG00000049228	1	170364914	170372210
					ENSSSCG00000044807	1	170484603	170624327
					ENSSSCG00000048274	1	170493677	170500624
					ENSSSCG00000050242	1	170576525	170583044
					ENSSSCG00000049568	1	170599594	170606056
					ENSSSCG00000044677	1	171113384	171270853
					ENSSSCG00000040733	1	171270800	171270906
					ENSSSCG00000048158	1	171508429	171514332
					ENSSSCG00000046377	1	171536435	171653353
					ENSSSCG00000004990	1	171906198	172177950
					ENSSSCG00000048720	1	171958971	171964462
					ENSSSCG00000041306	1	172592475	172602713
					ENSSSCG00000037346	1	173294966	173295096
					ENSSSCG00000048863	1	173319650	173325648
					ENSSSCG00000039829	1	173876267	173876400
					ENSSSCG00000047027	1	174313029	174318045
					ENSSSCG00000043072	1	174633964	174638890
					ENSSSCG00000030679	1	175145913	175156606
					ENSSSCG00000004996	1	175164027	175198100
					ENSSSCG00000049730	1	175185738	175185845
					ENSSSCG00000027765	1	175198385	175275184
					ENSSSCG00000004997	1	175285269	175317298
					ENSSSCG00000019885	1	175312934	175313019
					ENSSSCG00000021217	1	175317556	175332788
					ENSSSCG00000005000	1	175334047	175445650
					ENSSSCG00000018377	1	175371972	175372066
					ENSSSCG00000004999	1	175399406	175448276
					ENSSSCG00000049486	1	175491688	175493052
					ENSSSCG00000043544	1	175539995	175550876
					ENSSSCG00000005001	1	176603248	176603892
					ENSSSCG00000005002	1	176770047	177593677
					ENSSSCG00000034925	1	176835346	176835452
					ENSSSCG00000049315	1	176900978	176906152
					ENSSSCG00000045943	1	177430130	177433003
					ENSSSCG00000044998	1	177743305	177747114
					ENSSSCG00000041258	1	178197717	178467350
					ENSSSCG00000047397	1	178304986	178307776
					ENSSSCG00000041460	1	178558061	178561520
					ENSSSCG00000047931	1	178670784	178676966
					ENSSSCG00000045376	1	178750931	178762641
					ENSSSCG00000033970	1	178944936	178945042
					ENSSSCG00000046948	1	179247747	179253542
					ENSSSCG00000038507	1	179454561	179461631
					ENSSSCG00000034995	1	179456985	179457284
					ENSSSCG00000038379	1	179457208	179457287
					ENSSSCG00000005004	1	179462234	179475334
					ENSSSCG00000005006	1	179476639	179479148
					ENSSSCG00000035611	1	179477992	179479836
					ENSSSCG00000005008	1	179482207	179529896
					ENSSSCG00000032489	1	179540547	179605628
					ENSSSCG00000005011	1	179600986	179671015
					ENSSSCG00000005009	1	179604921	179727608
					ENSSSCG00000032708	1	179671803	179672102
					ENSSSCG00000035200	1	179686392	179686471
					ENSSSCG00000031740	1	179686395	179686694
					ENSSSCG00000005012	1	179697615	179717844
					ENSSSCG00000020086	1	179720623	179720727
					ENSSSCG00000041230	1	179781933	179800213
					ENSSSCG00000049234	1	179807733	179812216
					ENSSSCG00000036735	1	179899646	179906967
					ENSSSCG00000005015	1	179907590	180015220
					ENSSSCG00000005016	1	179907857	180069146
					ENSSSCG00000050792	1	179978658	179984807
					ENSSSCG00000031354	1	180069138	180081412
					ENSSSCG00000034516	1	180078659	180145043
					ENSSSCG00000042814	1	180147378	180162786
					ENSSSCG00000036634	1	180164458	180299496
					ENSSSCG00000048049	1	180261624	180266784
					ENSSSCG00000005020	1	180299469	180405585
					ENSSSCG00000005021	1	180395544	180434384
					ENSSSCG00000045559	1	180451806	180452813
					ENSSSCG00000043563	1	180477274	180479254
					ENSSSCG00000005022	1	180479588	180621895
					ENSSSCG00000005024	1	180620314	180719979
					ENSSSCG00000005023	1	180635727	180661065
					ENSSSCG00000005025	1	180723287	180830243
					ENSSSCG00000048400	1	180835465	180840389
					ENSSSCG00000046029	1	180878428	180878805
					ENSSSCG00000050763	1	180882260	180894353
					ENSSSCG00000038422	1	180933881	180951341
					ENSSSCG00000044828	1	181101730	181105831
					ENSSSCG00000005027	1	181175350	181416806
					ENSSSCG00000028092	1	181428919	181651972
					ENSSSCG00000005029	1	181681352	181698979
					ENSSSCG00000005030	1	181699112	181772750
					ENSSSCG00000021862	1	181955307	182009955
					ENSSSCG00000035934	1	182102736	182203048
					ENSSSCG00000005036	1	182202767	182261517
					ENSSSCG00000005037	1	182265261	182318195
					ENSSSCG00000035799	1	182296753	182297785
					ENSSSCG00000044458	1	182297328	182297749
					ENSSSCG00000005038	1	182328521	182354958
					ENSSSCG00000005039	1	182357607	182407782
					ENSSSCG00000005040	1	182407215	182423443
					ENSSSCG00000042839	1	182496915	182502864
					ENSSSCG00000005041	1	182519681	182606869
					ENSSSCG00000005043	1	182667406	182754208
					ENSSSCG00000051102	1	182933773	182994174
					ENSSSCG00000041305	1	183410430	183413346
					ENSSSCG00000005045	1	183416134	183792417
					ENSSSCG00000005047	1	183792673	183809174
					ENSSSCG00000027256	1	183810849	183829224
					ENSSSCG00000026294	1	183846672	183863392
					ENSSSCG00000021451	1	183876919	183903897
					ENSSSCG00000023408	1	183915339	184140122
					ENSSSCG00000042101	1	184192650	184193883
					ENSSSCG00000049819	1	184196108	184198147
					ENSSSCG00000035715	1	184202007	184257315
					ENSSSCG00000005052	1	184300291	184378959
					ENSSSCG00000032332	1	184379086	184398902
					ENSSSCG00000005054	1	184401342	184416961
					ENSSSCG00000005055	1	184478710	184497951
					ENSSSCG00000005056	1	184499914	184550020
					ENSSSCG00000005057	1	184599599	184689940
					ENSSSCG00000047403	1	184646128	184653575
					ENSSSCG00000005058	1	184686142	184743753
					ENSSSCG00000005059	1	184744870	184791550
					ENSSSCG00000019668	1	184776294	184776417
					ENSSSCG00000005060	1	184881550	185152975
					ENSSSCG00000033800	1	185397702	185599780
					ENSSSCG00000050996	1	185573632	185577723
					ENSSSCG00000045820	1	185767634	185768361
					ENSSSCG00000049094	1	185803258	185821484
					ENSSSCG00000005062	1	185821518	185884921
					ENSSSCG00000005063	1	186028575	186038229
					ENSSSCG00000051017	1	186040901	186263730
					ENSSSCG00000043401	1	186050960	186056342
					ENSSSCG00000041902	1	186070681	186076057
					ENSSSCG00000041815	1	186080645	186082749
					ENSSSCG00000043172	1	186095392	186097877
					ENSSSCG00000044257	1	186115630	186123126
					ENSSSCG00000045874	1	186120344	186185560
					ENSSSCG00000044792	1	186223033	186228586
					ENSSSCG00000043059	1	186261289	186280438
					ENSSSCG00000042609	1	186362433	186369262
					ENSSSCG00000042837	1	186371758	186376959
					ENSSSCG00000005066	1	186377455	186430108
					ENSSSCG00000005065	1	186430227	186461319
					ENSSSCG00000031332	1	186530136	186555897
					ENSSSCG00000048727	1	186561330	186563420
					ENSSSCG00000005067	1	186596704	186633082
					ENSSSCG00000005068	1	186688555	186952108
					ENSSSCG00000005071	1	187103809	187259015
					ENSSSCG00000049460	1	187195593	187200313
					ENSSSCG00000022299	1	187307660	187336523
					ENSSSCG00000005072	1	187343507	187372215
					ENSSSCG00000051146	1	187380494	187384921
					ENSSSCG00000005073	1	187385332	187452540
					ENSSSCG00000033354	1	187407747	187407853
					ENSSSCG00000005075	1	187475004	187485873
					ENSSSCG00000005076	1	187475007	187642492
					ENSSSCG00000027270	1	187484193	187504099
					ENSSSCG00000044073	1	187677223	187681815
					ENSSSCG00000047955	1	187690129	187697925
					ENSSSCG00000031856	1	187719162	187729925
					ENSSSCG00000033445	1	187762655	187952751
					ENSSSCG00000048232	1	188026369	188043167
					ENSSSCG00000005077	1	188121121	188148209
					ENSSSCG00000050857	1	188192856	188217627
					ENSSSCG00000005078	1	188335384	188511096
					ENSSSCG00000044767	1	188335464	188343455
					ENSSSCG00000032928	1	188580947	188582434
					ENSSSCG00000037854	1	188584377	188632585
					ENSSSCG00000034798	1	188598501	188624892
					ENSSSCG00000027678	1	188646285	188691691
					ENSSSCG00000049041	1	188675140	188676197
					ENSSSCG00000025013	1	188704260	188926087
					ENSSSCG00000039172	1	188737765	188738149
					ENSSSCG00000005081	1	188966637	189081736
					ENSSSCG00000005082	1	189110458	189151876
					ENSSSCG00000005083	1	189151128	189170534
					ENSSSCG00000005084	1	189170585	189291350
					ENSSSCG00000046502	1	189330369	189336299
					ENSSSCG00000048238	1	189343785	189346638
					ENSSSCG00000005085	1	189407491	189471537
					ENSSSCG00000005086	1	189497815	189503500
					ENSSSCG00000049905	1	189516184	189518739
					ENSSSCG00000041264	1	189536495	189617544
					ENSSSCG00000005087	1	189619853	189628187
					ENSSSCG00000005089	1	189670390	189682783
					ENSSSCG00000005090	1	189690354	189910589
					ENSSSCG00000024529	1	189909654	189923234
					ENSSSCG00000005092	1	189923306	189991442
					ENSSSCG00000051207	1	190034361	190144184
					ENSSSCG00000005094	1	190161212	190171326
					ENSSSCG00000005095	1	190205678	190439433
					ENSSSCG00000005096	1	190625181	190674850
					ENSSSCG00000005097	1	190677904	190724618
					ENSSSCG00000005098	1	190874964	191026661
					ENSSSCG00000041512	1	190892386	190893237
					ENSSSCG00000037043	1	191028346	191059715
					ENSSSCG00000005101	1	191102213	191102539
					ENSSSCG00000049674	1	191146003	191151371
					ENSSSCG00000046397	1	191159588	191164113
					ENSSSCG00000024867	1	191183374	191195475
					ENSSSCG00000005102	1	191200632	191225036
					ENSSSCG00000019811	1	191218565	191218648
					ENSSSCG00000005103	1	191263447	191284968
					ENSSSCG00000037343	1	191309198	191321648
					ENSSSCG00000005105	1	191321999	191331319
					ENSSSCG00000048650	1	191388860	191395450
					ENSSSCG00000005106	1	191535300	191925353
					ENSSSCG00000044241	1	191999379	192008390
					ENSSSCG00000050818	1	192430317	192433073
					ENSSSCG00000041527	1	192606486	192640629
					ENSSSCG00000043508	1	192693205	192716543
					ENSSSCG00000045893	1	192841185	192848462
					ENSSSCG00000036551	1	192926741	193534428
					ENSSSCG00000051349	1	193049352	193053901
					ENSSSCG00000048252	1	193051693	193053930
					ENSSSCG00000045398	1	193057385	193065100
					ENSSSCG00000042933	1	193108720	193110545
					ENSSSCG00000044158	1	193425686	193429339
					ENSSSCG00000005109	1	193722164	193906565
					ENSSSCG00000005110	1	193911965	194264354
					ENSSSCG00000049933	1	194284432	194287742
					ENSSSCG00000041457	1	194293841	194351875
					ENSSSCG00000044378	1	194334713	194336201
					ENSSSCG00000028558	1	194352003	194380910
					ENSSSCG00000048991	1	194383056	194387201
					ENSSSCG00000043340	1	194431525	194439694
					ENSSSCG00000005112	1	194439820	194475926
					ENSSSCG00000026382	1	194505025	194656193
					ENSSSCG00000025904	1	194681426	194681550
					ENSSSCG00000005116	1	194731450	194743113
					ENSSSCG00000022804	1	194760939	194844356
					ENSSSCG00000034726	1	194965730	195262047
					ENSSSCG00000051292	1	195299927	195315722
					ENSSSCG00000044869	1	195848800	195855410
					ENSSSCG00000005121	1	195879933	195887861
					ENSSSCG00000005122	1	195937394	196051957
					ENSSSCG00000032634	1	196082270	196082366
					ENSSSCG00000005124	1	196086072	196173880
					ENSSSCG00000005125	1	196129905	196142701
					ENSSSCG00000005126	1	196176256	196274058
					ENSSSCG00000037763	1	196597999	196598105
					ENSSSCG00000005128	1	197309229	197309864
					ENSSSCG00000005129	1	198357091	198360281
					ENSSSCG00000038736	1	198628433	198628539
					ENSSSCG00000033275	1	198709623	198709729
					ENSSSCG00000005130	1	198964132	199136545
					ENSSSCG00000044731	1	199234820	199288394
					ENSSSCG00000042911	1	199319376	199323014
					ENSSSCG00000042598	1	199542540	199548074
					ENSSSCG00000047728	1	199625848	199630899
					ENSSSCG00000050021	1	200176117	200178652
					ENSSSCG00000005131	1	200406764	200414334
					ENSSSCG00000050165	1	200543518	200587610
					ENSSSCG00000034120	1	200761004	200766056
					ENSSSCG00000005134	1	200774496	200798854
					ENSSSCG00000005135	1	200882955	200934639
					ENSSSCG00000041931	1	200909962	200918079
					ENSSSCG00000045977	1	201015099	201015996
					ENSSSCG00000018175	1	201198732	201198809
					ENSSSCG00000005136	1	201221665	201227047
					ENSSSCG00000031529	1	201246072	201246611
					ENSSSCG00000047263	1	201254261	201257287
					ENSSSCG00000045757	1	201261605	201262150
					ENSSSCG00000049268	1	201272569	201273114
					ENSSSCG00000048212	1	201273679	201280086
					ENSSSCG00000041672	1	201290138	201290683
					ENSSSCG00000043817	1	201292659	201506064
					ENSSSCG00000040054	1	201316989	201317561
					ENSSSCG00000047844	1	201321905	201322450
					ENSSSCG00000031850	1	201334366	201334938
					ENSSSCG00000036510	1	201342788	201343342
					ENSSSCG00000043301	1	201347953	201392587
					ENSSSCG00000047814	1	201378190	201378735
					ENSSSCG00000045163	1	201407587	201408266
					ENSSSCG00000032099	1	201412274	201412828
					ENSSSCG00000038797	1	201488573	201489281
					ENSSSCG00000031075	1	201496804	201501095
					ENSSSCG00000051482	1	201513676	201545544
					ENSSSCG00000043775	1	201520154	201523620
					ENSSSCG00000042822	1	201559381	201562193
					ENSSSCG00000051765	1	201573611	201578222
					ENSSSCG00000005150	1	201585965	201591830
					ENSSSCG00000044440	1	201615970	201616649
					ENSSSCG00000033910	1	201623473	201624003
					ENSSSCG00000032089	1	201642019	201642122
					ENSSSCG00000005152	1	201654500	201655595
					ENSSSCG00000034940	1	201673749	201674303
					ENSSSCG00000031149	1	201677540	201695829
					ENSSSCG00000047475	1	201678376	201771617
					ENSSSCG00000046738	1	201707297	201707843
					ENSSSCG00000051680	1	201713376	201720068
					ENSSSCG00000050619	1	201736694	201750298
					ENSSSCG00000038075	1	201781339	201781911
					ENSSSCG00000044165	1	201809274	201812921
					ENSSSCG00000024140	1	201827863	201852294
					ENSSSCG00000021504	1	201831741	201832298
					ENSSSCG00000019900	1	201847571	201847670
					ENSSSCG00000005163	1	201850935	201851495
					ENSSSCG00000049390	1	201867923	201871501
					ENSSSCG00000028406	1	201880712	202258815
					ENSSSCG00000005164	1	201886380	201910722
					ENSSSCG00000050047	1	202161152	202167364
					ENSSSCG00000019549	1	202227236	202227336
					ENSSSCG00000005166	1	202317453	202607061
					ENSSSCG00000048205	1	202372902	202378678
					ENSSSCG00000045852	1	202649938	202695913
					ENSSSCG00000042986	1	202710351	202740083
					ENSSSCG00000049786	1	202756800	202759025
					ENSSSCG00000005167	1	203059588	203333792
					ENSSSCG00000034213	1	203386821	203415027
					ENSSSCG00000005169	1	203444450	203451468
					ENSSSCG00000005170	1	203449834	203601295
					ENSSSCG00000035863	1	203683862	203709274
					ENSSSCG00000045652	1	203699251	203699752
					ENSSSCG00000005173	1	203720279	203771126
					ENSSSCG00000044125	1	203743411	203748886
					ENSSSCG00000020562	1	203758786	203758916
					ENSSSCG00000005174	1	203772759	203774577
					ENSSSCG00000040408	1	203788397	203923514
					ENSSSCG00000040366	1	203936657	204383846
					ENSSSCG00000047729	1	204151358	204157540
					ENSSSCG00000046590	1	204383964	204412890
					ENSSSCG00000046458	1	204554577	204559259
					ENSSSCG00000044462	1	204563610	204566597
					ENSSSCG00000048022	1	204794487	204799892
					ENSSSCG00000047033	1	204810525	204942426
					ENSSSCG00000045682	1	204852596	204853979
					ENSSSCG00000005177	1	205081227	205285343
					ENSSSCG00000051638	1	205303864	205317533
					ENSSSCG00000005178	1	205370499	205697768
					ENSSSCG00000044896	1	205457331	205508235
					ENSSSCG00000042200	1	205858360	205863378
					ENSSSCG00000050114	1	205908865	205924830
					ENSSSCG00000005180	1	205924881	206372152
					ENSSSCG00000044282	1	206432299	206435792
					ENSSSCG00000048914	1	206512974	206519572
					ENSSSCG00000046365	1	206531972	206588117
					ENSSSCG00000043090	1	206543305	206591659
					ENSSSCG00000046665	1	206548946	206551238
					ENSSSCG00000044359	1	206597501	206679574
					ENSSSCG00000042090	1	206700201	206719166
					ENSSSCG00000005182	1	206791661	207143553
					ENSSSCG00000005183	1	207173259	207223684
					ENSSSCG00000045183	1	207178937	207183835
					ENSSSCG00000005184	1	207215738	207252396
					ENSSSCG00000005186	1	207347010	207495965
					ENSSSCG00000039753	1	207504016	207553098
					ENSSSCG00000043450	1	207611047	207618766
					ENSSSCG00000039025	1	207640839	207801952
[truncated: 27,001 more rows]

## Sheet: Fig.4b
Fig.4b
	PC1	PC2	Tissue	Stage	Sex	Group
	-193.438	282.377	Brain	D1	Male	D1_Brain
	-199.366	378.425	Brain	D1	Male	D1_Brain
	-155.419	170.4	Brain	D1	Male	D1_Brain
	-120.431	-313.218	Liver	D1	Male	D1_Liver
	-185.94	-249.164	Liver	D1	Male	D1_Liver
	-83.4644	-334.989	Liver	D1	Male	D1_Liver
	427.242	18.0711	Muscle	D1	Male	D1_Muscle
	336.264	15.0275	Muscle	D1	Male	D1_Muscle
	248.811	33.1548	Muscle	D1	Male	D1_Muscle
	-229.004	218.424	Brain	D1	Female	D1_Brain
	-227.85	248.556	Brain	D1	Female	D1_Brain
	-195.762	210.088	Brain	D1	Female	D1_Brain
	-203.27	-165.782	Liver	D1	Female	D1_Liver
	-98.6432	-368.94	Liver	D1	Female	D1_Liver
	-170.497	-298.628	Liver	D1	Female	D1_Liver
	470.6	22.4637	Muscle	D1	Female	D1_Muscle
	216.254	19.2276	Muscle	D1	Female	D1_Muscle
	324.369	17.409	Muscle	D1	Female	D1_Muscle
	-216.207	269.735	Brain	D1	Male	D1_Brain
	-195.421	216.23	Brain	D1	Male	D1_Brain
	-219.269	234.719	Brain	D1	Male	D1_Brain
	-190.509	-210.75	Liver	D1	Male	D1_Liver
	-233.15	-177.044	Liver	D1	Male	D1_Liver
	-197.726	-181.931	Liver	D1	Male	D1_Liver
	312.798	24.3768	Muscle	D1	Male	D1_Muscle
	212.096	18.7475	Muscle	D1	Male	D1_Muscle
	397.275	29.9254	Muscle	D1	Male	D1_Muscle
	-172.549	237.243	Brain	D1	Female	D1_Brain
	-196.627	277.783	Brain	D1	Female	D1_Brain
	-215.402	224.745	Brain	D1	Female	D1_Brain
	-90.0631	-397.738	Liver	D1	Female	D1_Liver
	-137.761	-320.312	Liver	D1	Female	D1_Liver
	-187.106	-267.766	Liver	D1	Female	D1_Liver
	478.433	44.5572	Muscle	D1	Female	D1_Muscle
	530.859	39.9333	Muscle	D1	Female	D1_Muscle
	359.873	34.6433	Muscle	D1	Female	D1_Muscle

[truncated: 12 more sheets: Fig.4d, Fig.4e, Fig.6a, Fig.6c, Fig.6d, Supplementary Fig.1c, Supplementary Fig.5, Supplementary Fig.6, Supplementary Fig.7, Supplementary Fig.9, Supplementary Fig.11, Supplementary Fig.12]
